# Supplementary material for: Flow cytometry-based quantification of genome editing efficiency in human cell lines using the L1CAM gene
Source: PLoS One. 2023 Nov 9;18(11):e0294146. doi: 10.1371/journal.pone.0294146 (PMC10635454; doi:10.1371/journal.pone.0294146)
Supplement: S2 Table — (XLSX) [file pone.0294146.s010.xlsx]

## Sheet: Sheet1
S2 Table. Potential off-target sites for the sgRNAs used in this study
sgRNA name	ex1-1	ex2-1	ex2-2	ex3-1	ex3-2	ex4-1	ex5-1	ex26-1	ex26-2	ex26-3	ex26-4	ex27-1	ex27-2	ex27-3	ex27-4	PIGA-D	A	B	#1	#2	#3	#4	#5	#6	mut-1	mut-2
Target and PAM sequences	TCCGAGGCCGGCGTGCGCGGAGG	GGTTCAGGCTCCGGCCGGAGGGG	CCTGCTTATCCAGATCCCCGAGG	ttctcagATGAAGGACACCATGg	tgcctggatttctcagATGAAGG	TGAGGCTGATGTCATCTGTGGGG	CCGGATCTCATGGGACATGGCGG	GGGAGCCTCACGCGGCctgaggg	tctcaccctcagGCCGCGTGAGG	TGAGCAGGACGAGGAGCAGGAGG	AGCAAGGGCGGCAAATACTCAGg	GGATAAGGAGGACACCCAGGTGG	GGACACCCAGGTGGACTCTGAGG	ggctcacCTGTACTCGCCGAAGG	tgtgtctccagTGAAGGATAAGG	ACACAGCTTCCACTGATACCCGG	CAGGGTGACCTTCACCTGACAGG	GGGGTCAAAGGAGGCCTGTCAGG	TTCTTCTCGATTGTGCTGCGGGG	AATCGAGAAGAAAGGTTCCAGGG	CTGCAAGGAGGGGTCAAAGGAGG	GCCCAGCATCACCTGGCGTGGGG	aaagcaaggacgaggccaagagg	agcgggggaaggagacaggaggg	GGGGTCAAAGGAGGCCTGTCAGG	AGCATCACCTGGCGTGGGGACGG
MIT Specificity Scorea	83	84	80	63	44	58	77	85	87	3	89	54	61	94	69	71	77	65	90	81	66	75	62	15	65	58
CFD Specificity Scoreb	91	92	88	70	69	75	88	89	94	25	92	77	75	97	81	88	88	81	93	85	82	85	77	21	81	79
# Potential off-targets with 0-1-2-3-4 mismatches	0 - 0 - 0 - 11 - 107	0 - 0 - 0 - 7 - 80	0 - 0 - 1 - 12 - 121	0 - 0 - 5 - 32 - 239	0 - 0 - 7 - 41 - 402	0 - 0 - 5 - 34 - 268	0 - 0 - 1 - 15 - 83	0 - 0 - 0 - 4 - 131	0 - 0 - 0 - 2 - 106	0 - 0 - 29 - 554 - 5178	0 - 0 - 0 - 2 - 68	0 - 0 - 1 - 33 - 305	0 - 0 - 3 - 33 - 247	0 - 0 - 0 - 6 - 38	0 - 0 - 2 - 25 - 184	0 - 1 - 4 - 14 - 116	0 - 0 - 2 - 15 - 132	0 - 0 - 2 - 33 - 203	0 - 0 - 0 - 3 - 62	0 - 0 - 2 - 10 - 120	0 - 0 - 1 - 24 - 230	0 - 0 - 2 - 22 - 173	0 - 0 - 2 - 23 - 237	0 - 0 - 17 - 227 - 1800	0 - 0 - 2 - 33 - 203	0 - 2 - 2 - 28 - 197
# Potential off-targets with no mismatches in the 12 bp adjacent to PAM	0 - 0 - 0 - 0 - 2	0 - 0 - 0 - 1 - 1	0 - 0 - 0 - 3 - 1	0 - 0 - 0 - 6 - 1	0 - 0 - 1 - 4 - 7	0 - 0 - 3 - 2 - 5	0 - 0 - 0 - 1 - 6	0 - 0 - 0 - 0 - 0	0 - 0 - 0 - 0 - 0	0 - 0 - 2 - 9 - 5	0 - 0 - 0 - 0 - 0	0 - 0 - 0 - 4 - 17	0 - 0 - 0 - 5 - 2	0 - 0 - 0 - 0 - 1	0 - 0 - 0 - 1 - 2	0 - 0 - 1 - 4 - 2	0 - 0 - 0 - 1 - 0	0 - 0 - 1 - 3 - 1	0 - 0 - 0 - 0 - 0	0 - 0 - 0 - 0 - 2	0 - 0 - 0 - 2 - 7	0 - 0 - 0 - 0 - 0	0 - 0 - 0 - 1 - 2	0 - 0 - 7 - 32 - 45	0 - 0 - 1 - 3 - 1	0 - 0 - 0 - 1 - 3
↓ Potential off-target sites (sites with 1–4 mismatches)	3:intron:HIPK3	4:exon:MYH7B/TRPC4AP	4:intergenic:DSCAM-MIR4760	4:intron:HIATL2	4:intron:SLC39A9	4:intergenic:SMNDC1-RP11-525A16.4	3:intergenic:RNU6-1120P-RP11-33A14.1	4:intergenic:CH17-351M24.1-MIR4739	4:intergenic:ENGASE-RBFOX3	2:intergenic:AC106782.1-CD2BP2	4:intergenic:RN7SL97P-SS18	4:intergenic:KCNQ1DN-R3HCC1L	4:intergenic:RP3-368B9.2-RP3-513G18.2	4:intergenic:PDCD6IP-AC018359.1	4:intergenic:CTD-2023N9.3-RP11-772C9.1	3:intron:KIAA1109	3:intergenic:COG6-SNORD116	4:intergenic:HSPB3-SNX18	4:intergenic:NUCB2-NCR3LG1	4:intergenic:NXPH2-RN7SKP286	4:intergenic:LINC01392-SNORA25	3:exon:HMCN2	3:intergenic:RNA5SP169-RP11-18H21.1	2:intron:PXT1	4:intergenic:HSPB3-SNX18	4:exon:GPR124
# Mismatches: Location (exon, intron, or intergenic): Gene symbol	3:intergenic:RP11-134G8.7-NAV1	4:intron:GPR55	4:intron:CNTNAP2	4:intron:HIATL1	4:intergenic:FGF13-MIR504	4:intergenic:Y_RNA-TMEM164	4:intergenic:RP11-165H23.1-RP11-375O18.2	4:intergenic:DPP6-AC006019.3	4:intron:CWC27	2:exon:POLR3E	4:intergenic:RP11-478K15.6-RP11-269C23.5	4:intron:CENPF	4:intron:RP11-527H14.4	3:intron:RBPMS	3:intergenic:RP11-259O2.3-Y_RNA	4:intergenic:RP11-484O2.1-C1QTNF7/RP11-665G4.1	4:intergenic:LINC01500-DAAM1	4:intergenic:C9orf85-C9orf57	4:intergenic:RP5-837G17.1-CBLN4	4:intergenic:DIP2C-RP11-164C1.2	4:intergenic:RP11-324H9.1-RP11-248E9.5	3:intergenic:LINC01585-CRTC3-AS1	4:intergenic:LINC00393-LINC00392	3:intergenic:RP11-632P5.1-AC073636.1	4:intergenic:C9orf85-C9orf57	4:exon:POU2F1
	4:intergenic:AC068282.3-PROC	3:exon:C14orf80	2:intergenic:RP11-449L23.3-RP11-277J6.2	4:intron:RP11-120D5.1	4:intergenic:NUDT12-RP11-138J23.1	3:intergenic:BNC1-RP11-382A20.4	4:intergenic:LINC01267-RNA5SP124	4:intron:MROH1	4:intron:ARF1	2:intergenic:CTC-448F2.4-AC005597.1	4:intergenic:AC011995.3-LINC01250	4:intergenic:ABRA-ANGPT1	3:intergenic:HEATR1-ACTN2	3:intron:RBPMS	4:intron:SI	2:intergenic:RNU6-504P-MAGED1	4:exon:UBR4	3:intron:ACYP2	4:intergenic:LZTFL1-CCR9	4:intron:ZAN	4:intergenic:RP5-1158E12.1-Metazoa_SRP	4:exon:PROX1-AS1	4:intergenic:AC017060.1-AC006482.1	3:intergenic:RFX3-AS1-GLIS3	3:intron:ACYP2	4:intergenic:SNORA31-RP11-159D8.1
	4:exon:FGF18	3:intron:PTPRH	4:exon:AC109642.1	4:intergenic:RP11-325D15.2-AC013738.1	3:intergenic:SNORA1-RP11-359E10.1	4:intron:ABCC4	4:intron:GRM7	4:intergenic:RP4-591L5.2-MATN1	4:intergenic:PTCHD4-RNU7-65P	2:intergenic:RP11-467J12.4-CHD9	4:intron:ANO2	4:intergenic:CTA-989H11.1-LINC01315	4:intron:DNM3	4:exon:CST3	4:intergenic:TRIM42-RP11-691G17.1	4:intergenic:Clostridiales-1-AC098872.3	4:intergenic:AC093816.1-ANXA5	2:intergenic:CYP4B1-CYP4A11	4:intergenic:APMAP-ACSS1	4:intron:SYNE2	4:intron:MTM1	3:intron:AGO1	4:intergenic:HMGA2-RP11-366L20.2	2:intergenic:RP11-417L19.2-ULK1	2:intergenic:CYP4B1-CYP4A11	3:intergenic:SPRN-AL161645.1
a Hsu PD et al. DNA targeting specificity of RNA-guided Cas9 nucleases. Nat. Biotechnol. 31: 827–832, 2013.	3:exon:EXOSC6	4:intergenic:C6orf99-RNU6-293P	4:exon:CAMKV	3:intergenic:KCNU1-RP11-419C23.1	4:intron:MUC19	4:intergenic:RN7SL319P-UBE2Q2	4:intergenic:ACTRT2-PRDM16	4:intergenic:RP11-20J15.5-CXCL12	4:intergenic:AP000345.4-PCAT14	2:intergenic:RP11-467J12.4-CHD9	4:intergenic:AC103724.1-RP11-589C21.6	3:exon:ARTN	4:intergenic:TBX18-RP11-30P6.6	3:intergenic:C16orf72-RP11-243A14.1	3:intergenic:WASF3-GPR12	3:intron:ME1	4:intergenic:MBTPS2-SMS	4:intron:FRMD7	4:intergenic:RASA3-IT1-RASA3	4:intron:PRIMA1	4:intergenic:RP5-1031D4.3-RP5-1031D4.2	4:intergenic:ROR1-RNU6-809P	3:intron:NRP1	3:intergenic:AC073094.4-MICALL2	4:intron:FRMD7	4:exon:HMCN2
	4:intergenic:RASGEF1B-RP11-689K5.3	3:exon:CELSR3	3:intergenic:RNU6-1119P-RP11-346J10.1	3:intron:CDYL	3:exon:CTD-2533K21.4	4:exon:KIAA1244	4:intergenic:DCT-TGDS	4:exon:CLPTM1L	4:intergenic:RP11-168C9.1-MGMT	2:intergenic:CTD-2189E23.1-CTD-2189E23.2	4:exon:CMTM4	4:intergenic:Y_RNA-C1GALT1	4:intron:FCHSD2	4:intergenic:AC004156.3-FSTL3	4:intergenic:KRTAP23-1-KRTAP13-2	3:intergenic:RNU6-675P-AC114783.1	4:intron:ZZEF1	4:intron:COL13A1	4:intergenic:RP11-306I1.2-MGST3	4:exon:DST	4:intergenic:SLC6A13-RP11-283I3.6	4:intron:AC097499.1	4:intergenic:RP11-326N17.1-RP11-326N17.2	3:intron:PRDM1	4:intron:COL13A1	3:exon:NCKAP1
	4:intron:FYN	4:intergenic:RP11-789C7.1-RNU6-443P	3:intergenic:CTD-2007H13.3-CTD-2151A2.1	2:intergenic:MIR548X2-MIR4704	4:intron:ZBTB44	3:intergenic:AC062032.1-RNU6-692P	3:intergenic:ADRB1-RNU6-709P	4:exon:SLC35A2	4:intergenic:RP11-329N22.1-RRAGC/RP5-864K19.7	2:intergenic:RP11-334N17.1-CAMTA1	4:intron:SLC2A3	4:intron:SULT1B1	4:intergenic:MAN1A1-MIR3144	4:exon:CBLC	4:intron:SLX4IP	4:intergenic:CTB-174D11.1-SLIT3	4:intron:CDK10	3:intron:LRRC72	4:intergenic:MARCH4-AC098820.2	4:intergenic:RP11-715H19.2-RP11-1022B3.1	4:intergenic:RN7SKP174-AC006007.1	4:intron:SLC26A2	4:intergenic:TBX19-MIR557	3:intergenic:CTC-448F2.4-AC005597.1	3:intron:LRRC72	4:intergenic:RNU6-650P-ZNF786
b Doench JG et al. Optimized sgRNA design to maximize activity and minimize off-target effects of CRISPR-Cas9. Nat. Biotechnol. 34: 184–191, 2016.	4:exon:C5orf56	4:intergenic:CTD-2540B15.9-CEBPG	4:intergenic:RP11-89C3.4-C11orf53	4:intron:CNTN6	4:intron:NUAK1	3:exon:SLC2A9	4:intergenic:uc_338-RP11-348J24.2	4:exon:RP11-803D5.1	4:intergenic:HEATR1-ACTN2	2:intergenic:RP11-463I20.2-NANOGP8	4:intron:EYS	3:intergenic:RNF185/RNF185-AS1-LIMK2	4:exon:RP3-395M20.8/TNFRSF14	4:intergenic:SLC6A18-TERT	4:intergenic:RP11-806N19.2-FAT3	4:intergenic:GAL-MTL5	4:intron:GPC3	4:intron:IRF2	4:intergenic:MEOX2-AS1-AC006041.1	4:intergenic:RNU6-349P-CTD-2124B20.2	4:intergenic:DLGAP1-DLGAP1-AS5	3:intergenic:AC104417.1-RP11-953B20.1	4:intergenic:AL354682.1-TLE1	2:intergenic:TRIM14-NANS	4:intron:IRF2	3:intergenic:AL137792.1-RNU6-176P
	4:intergenic:TNFRSF11A-ZCCHC2	4:exon:AP000997.2	3:intron:SEC11A	4:intergenic:AC019051.1-AC067956.1	4:intergenic:MAGEE1-RNA5SP508	4:intergenic:AL049691.1-MAFB	4:intron:BANK1	4:intergenic:LINC00152-MIR4435-1	4:intergenic:SGCA-COL1A1	2:intergenic:RP11-467J12.4-CHD9	4:intron:FNDC3B	4:intergenic:RP11-239H6.2/MBOAT1-RP11-239H6.2	4:intergenic:CWC22-AC009478.1	4:intron:FHAD1	4:intron:CXorf22	4:intergenic:AC068580.7-SYT8	3:intergenic:KYNU-ARHGAP15	4:intron:HLCS	4:intergenic:RP11-528N21.1-RP11-761N21.1	4:intron:PTPRD	4:exon:VAX1	4:intergenic:CLEC11A-GPR32	4:intergenic:RP11-59N23.3-RP11-59N23.3/RP11-59N23.1	2:intron:ITIH1	4:intron:HLCS	3:intron:GSE1
	3:intron:PRICKLE1	4:intron:SLC37A1	4:intron:RP11-95I16.2	4:intron:LINC01122	4:intron:PANX3	4:intergenic:NIM1K-CTD-2636A23.2/HMGCS1	4:exon:RN7SL709P	4:intergenic:FHDC1-RP11-285C1.2	4:exon:B4GALNT3	2:intergenic:PNPLA4-RP11-692P14.1	4:intergenic:AC141272.1-Gap	4:intergenic:RP11-360A18.1-MIR147A	3:intergenic:AC008410.1-RNA5SP199/AC140677.1	4:intron:CAMTA1	4:intron:RP11-146N18.1	4:intron:SLC24A3	4:intron:RALGAPA2	4:intergenic:SIKE1-SYCP1	4:intergenic:RNA5SP76-SLC30A10	3:intergenic:RNA5SP112-AC079305.8	3:intron:PIR	4:intergenic:RP11-399F2.2-RP11-318I4.1	4:intergenic:RP11-95I16.6-LINC01153	3:intergenic:TGFA-IT1-TGFA	4:intergenic:SIKE1-SYCP1	4:intergenic:AC016670.1-LRRTM1
	3:intron:GALNT2	4:intron:SREBF1	4:intron:KIRREL3	3:intron:ACOXL	3:intergenic:KCNIP1-CTC-265N9.1	4:intergenic:MEI4-RP3-390M24.1	4:intergenic:ADCY8-RP11-381I15.1	4:intron:DUSP8	4:intergenic:MIR4786-NDUFA10	2:exon:BTN2A2	4:intergenic:RP11-550P17.5-OR10J4	4:intron:CAPN13	4:intron:CCNY	3:exon:RP1-37C10.3/ATP13A2	4:intergenic:RP11-118A3.1-AC079603.1	4:intergenic:KB-1460A1.3-KB-1460A1.5	4:intron:SLC1A1	4:intron:AC096669.2	4:intron:FBXO21	4:intron:BICC1	4:intron:PTPRT	4:intron:TNS3	4:intron:GRID1	2:intron:HECW1	4:intron:AC096669.2	4:intergenic:Y_RNA-RP11-267L5.1
	4:intron:PTPN18	4:exon:CTDSP1	4:exon:CSAD	3:intron:AP3D1	4:intergenic:AC092506.1-RP11-251P6.1	3:intron:NLRP4	4:exon:CIC	4:intron:PACSIN2	4:intergenic:AC018685.1-AC018685.2	2:exon:UNC45A	4:intergenic:TOMM34-STK4-AS1	4:intergenic:RP5-968D22.1-RP5-968D22.3	4:intergenic:AC092380.1-AC009134.1	4:exon:RP11-44M6.7/SAP25/LRCH4	4:intergenic:RN7SL582P-TUSC7	4:intergenic:DNAAF5-SUN1	4:intron:MYT1L	4:intergenic:ARHGAP22-IT1-ARHGAP22	4:exon:KLHL26	4:intron:PAPPA2	4:intron:RP11-305B6.3	4:intron:CCBL1	3:intergenic:Y_RNA-TMEM164	3:intron:PSRC1	4:intergenic:ARHGAP22-IT1-ARHGAP22	4:exon:CCDC115
	3:exon:FOXC1	4:intergenic:CTB-26E19.1-COL23A1	3:intergenic:snoU13-PPP1R14C	4:intron:EEPD1	4:intron:HHAT	4:intergenic:RP11-50I19.2-RP11-843B15.2	3:intron:ENO4	4:intergenic:TENM4-RP11-258O13.1	4:intergenic:RP11-513G11.2-LINC00887	2:exon:CXXC4/AC093628.1/AC004053.1	4:intergenic:AC093639.1-MIR548AE1	4:intergenic:PLXNA1-C3orf56	4:intergenic:AL356458.1-AL591415.1	4:exon:C19orf12	4:intergenic:RP11-17A4.4-RNU6-13P	4:intergenic:Y_RNA-CCDC85C	3:intergenic:ACSL6-AC034228.3	4:intron:NRG2	4:intergenic:Metazoa_SRP-RP11-118H15.1	4:intergenic:RP11-440G9.1-RP1-67K17.3	3:intergenic:KCNU1-RP11-419C23.1	4:intergenic:CENPF-KCNK2	4:intron:RP4-594L9.2	3:intron:CD300E	4:intron:NRG2	4:intergenic:TMEM132C-SLC15A4
	4:exon:APAF1	4:intron:GRB10	4:intron:BCAT1	4:intergenic:AC021134.1-RP11-563E2.2	4:intron:HSD17B12	2:intergenic:FABP3-SERINC2	4:intron:AKTIP	4:intron:AC005487.2	4:intergenic:RP11-260O18.1-AC108696.1	2:intergenic:CTD-2300H10.2-MON1B	4:intergenic:DPT-AL049798.1	4:intergenic:SUV420H1-C11orf24	3:exon:NACAD	4:intergenic:CTC-467M3.1-CTC-467M3.3/CTC-467M3.2	4:intergenic:BDNF-AS-LINC00678	4:intron:CNTN3	4:exon:NIF3L1	3:intergenic:MIR1276-KLHL25	4:exon:CNTNAP3B	4:intergenic:RBM24-CAP2	4:intergenic:GSG1L-XPO6	4:intergenic:OPN5-RNU1-105P	4:intergenic:SPG20-CCNA1	3:exon:CA12	3:intergenic:MIR1276-KLHL25	3:intron:CEP192
	4:intergenic:NFIX-CTC-239J10.1	4:intergenic:MIR4673-NOTCH1	4:intergenic:RP4-568C11.4-CST7	4:intergenic:AF216667.1-TMEM71	3:intron:LINC01076	2:intergenic:FABP3-SERINC2	4:intron:RFX1	4:intergenic:CYSLTR1-ZCCHC5	4:exon:ZNF831	(More than 500 off-targets, showing 14 with score >3.0)	4:intergenic:ESRRG-GPATCH2	4:intron:USP39	3:intron:KCNQ1	4:intergenic:AC006840.1-RP11-3J1.1	4:intergenic:LDOC1L-LINC00207	4:intergenic:RP11-143A22.1-AC244258.1	4:intron:GTF2E2	3:intergenic:SNORD74-RNLS	4:intergenic:RP11-144A16.8-SPATA31A7	4:intergenic:BRWD3-ACA64	4:intergenic:RNU6-187P-AC079305.11	4:intron:LGR6	4:intron:KANK1	3:intron:ZCWPW2	3:intergenic:SNORD74-RNLS	3:intron:TTLL11
	4:intergenic:DOCK6-TSPAN16	4:intergenic:AL450244.1-RNU6-778P	4:intron:TCF4	4:intron:STK39	4:intron:SLC6A5	4:intron:EPHB1	4:intergenic:RP11-139B1.1-AC009260.1	4:intergenic:RP11-89N17.4-RP11-89N17.3	4:intron:HS1BP3		4:intergenic:RBMS1-RP11-20F18.1	4:intron:BBS9	4:intergenic:FREM1-RNU6-559P	4:exon:DRD4	4:intergenic:AC083949.1-EML4	4:intergenic:RP11-343D24.2-AL356131.1	4:exon:FAM222A	4:intron:ANGPTL2	4:exon:CNTNAP3	4:intergenic:TRAV36DV7-TRAV38-1	4:intergenic:EFNB1-PJA1	4:intron:GPM6B	4:intron:METTL15	3:intergenic:DESI2-COX20	4:intron:ANGPTL2	4:intergenic:RP11-324H9.1-RP11-248E9.5
	4:intergenic:OTOP1-TMEM128	4:intron:MLPH	4:intergenic:DISP1-RP11-455P21.3/DISP1	4:exon:CTD-2168K21.1	2:intergenic:RP11-696F12.1-RP11-308K2.1	4:exon:TMEFF2	4:intergenic:VPS41-POU6F2	4:intergenic:RP11-469N6.3-RP11-469N6.2	4:intergenic:PAWR-PPP1R12A		4:intergenic:AC067959.1-AC011752.1	4:intron:SMG6	4:exon:MGST1	4:intergenic:LINC00251-LINC01299	4:intron:LPHN2	4:intron:TRPM3	3:intron:CLDN14	4:intron:SP110	4:intron:KCTD21-AS1	4:intron:HDX	4:intron:AGBL1	4:intron:RASAL3	4:exon:PIM2	3:intron:NTM	4:intron:SP110	4:exon:PLXNA1
	4:intergenic:RP11-745L13.2-RP11-789C2.1	4:intergenic:BAHCC1-RP13-766D20.4	3:intron:DNAH1	4:intergenic:AL359709.1-RP3-355L5.5	3:intron:AC073071.1	4:intergenic:WNT8A-NME5	4:intron:LINC01206	4:intergenic:C1QL1-CTD-2534I21.9	4:intergenic:HELZ2-GMEB2		4:intergenic:HSPA9-snoU13	3:intergenic:RP5-1092A11.5-TP73	4:intergenic:RFX6-RNA5SP214	4:intron:DLGAP4	4:intron:PIK3R1	4:intergenic:RP5-1024C24.1-DCDC1	4:intergenic:RN7SL592P-VLDLR-AS1	4:intron:ST3GAL1	4:exon:ADRA2A	4:intergenic:AL596329.1-AL353765.2	3:intron:AC133680.1	4:exon:HPS4	3:intergenic:PRR15L-CDK5RAP3/RP11-6N17.9	3:intergenic:RP11-142A23.1-RNA5SP271	4:intron:ST3GAL1	4:intergenic:CTD-2300H10.2-MON1B
	4:intron:MARCH10	4:intergenic:PARP10-GRINA	3:intergenic:RP4-610C12.3-Y_RNA	4:intergenic:ZXDA-SPIN4/SPIN4-AS1	4:intron:ADAMTSL1	4:exon:MYO7B	4:exon:URM1/RP11-339B21.11/MIR219A2/MIR219B	4:intergenic:RP13-465B17.5-SHOX	3:exon:RP5-1198O20.4/AL139220.1		3:exon:C1orf147/IKBKE	3:intergenic:RP11-120K24.4-RP11-120K24.5	4:intron:TNS3	3:exon:SPPL2B/LLfos-48D6.2	4:intergenic:AL391375.1-PRR32	1:exon:ZBTB44	3:intron:CHST8	4:intergenic:RP11-648K4.2-NTRK3	4:intergenic:SMIM19-CHRNB3	4:intergenic:SPAG16-MIR4438	4:intron:ZNF775	4:exon:MYO18A/TIAF1	3:intergenic:LMOD1-TIMM17A	3:intron:ATF7IP	4:intergenic:RP11-648K4.2-NTRK3	3:intergenic:ID2-AS1/ID2-ID2
	4:exon:ATP2A2	4:intron:TCF3	4:intergenic:GPC5-AS1-GPC5	4:intergenic:AC092168.4-NPAS2	4:intron:SLC35F1	3:intergenic:SLC6A3-LPCAT1	3:exon:GLOD4/RNMTL1	3:intergenic:RN7SKP91-RP1-65J11.5	4:exon:THRA		4:intergenic:CTD-2134P3.1-SNORA18	4:intron:ELL	4:intergenic:AL138710.1-FAM155A-IT1	3:exon:CA4	4:intergenic:AC016194.1-RNU2-54P	3:intron:RP5-1139I1.1	4:intron:CTD-2568A17.1	4:intron:MYO1E	4:intergenic:SF3B5-STX11	4:intron:PELI2	4:intron:CES5A	4:intergenic:NTRK3-AS1-MRPL46	4:intron:DCDC2C	3:intron:FBLN7	4:intron:MYO1E	3:intron:BCAS3
	4:exon:MARC2	4:intron:C14orf159	4:intron:AC011516.2	4:intergenic:RP11-231G15.1-AC012603.2	4:intergenic:CTD-2154B17.1-CTNND2	4:intergenic:RP11-946L20.2-RP11-114O8.1	4:intergenic:EFNB1-PJA1	4:intron:TSNARE1	4:intergenic:CH507-210P18.1-CH507-210P18.4		4:intron:PLXNA1	4:exon:C15orf52/RNA5SP392	4:intergenic:CTB-79E8.2-RP11-779O18.1	4:intergenic:RP13-895J2.11-RP13-714J12.1	4:intron:FAM154A	2:intron:GAS2L3	4:intergenic:MIR3937-AF241734.1	4:intron:ABL1	4:intron:RP11-439A17.4	4:intron:C15orf27	3:intergenic:LL09NC01-139C3.1-RP11-145E17.2	4:exon:SYT7	4:exon:RNF166	(More than 500 off-targets, showing 20 with score >2.0)	4:intron:ABL1	4:intergenic:IL1RAPL1-MIR4666B
	4:exon:WNK2	4:intergenic:CNOT6L-MRPL1	4:intergenic:SAT1-APOO	3:intergenic:RNA5SP37/AL442067.1-MBNL2	4:intergenic:RP1-102D24.5-FBLN1	4:intergenic:RP11-415K20.2-ZBTB40	4:intergenic:MOBP-MYRIP	4:intron:LINC00315	4:intergenic:AP006261.1-CXADRP3		4:intergenic:RP5-963E22.4-MIR124-3	4:intergenic:TRIM21-AC010930.1	3:intergenic:WNT2-ASZ1	4:exon:NPDC1	4:intron:CEACAM7	4:intergenic:ADRA1D-RP11-307O10.1	4:intron:GACAT1	4:intron:PRKCD	4:intron:RP5-998N21.7	4:intron:TPK1	4:intergenic:RP11-543E8.1-COG2	4:intergenic:CYP4F2-LLNLF-158E9.1	4:intergenic:LIPF-LIPK		4:intron:PRKCD	4:intron:SLC24A4
	4:intergenic:DOC2B-AC108004.2	4:intron:TAGLN	4:intergenic:AC104417.1-RP11-953B20.1	3:intergenic:SLCO1B3-SLCO1B7	4:intron:MAP4K3	4:intergenic:GSC2-LINC01311	3:intron:RIMBP2	4:intron:EFCAB8	4:intergenic:AL050303.10-MIR8069-1		4:intergenic:RP11-219F10.1-RNU1-65P	4:intron:HIRA	4:intron:COPE	4:intergenic:RP11-96C23.9-FAM35A	4:intergenic:RNA5SP372-USP30	4:intergenic:DYX1C1-PYGO1	4:intergenic:TTTY11-TTTY20	4:intergenic:MEI4-RP3-390M24.1	4:intergenic:RP5-1068E13.7-C20orf78	4:intergenic:AC099665.1-KBTBD8	4:intron:PLA2G4E	3:exon:ATG7/VGLL4	4:intron:NCOA2		4:intergenic:MEI4-RP3-390M24.1	4:intergenic:PALM2-PALM2-AKAP2
	4:intergenic:RNF4-Y_RNA	4:intron:LDLRAD4	4:intergenic:RP11-243E13.2-LINC01254	4:exon:POLR2C/DOK4	4:intergenic:OR2A14-CTAGE4	4:intergenic:ARAP3-AC005753.1	4:intergenic:ADARB2-LINC00700	4:intron:MAP4K1	4:intergenic:LINC00349-LINC00388		4:intergenic:RP11-152P17.3-ZFPM2-AS1	4:intergenic:CTC-786C10.1-LINC00311	3:intergenic:CTD-3253I12.1-CDH13	4:intergenic:LINC00959-GLRX3	4:intergenic:RP11-65G9.1-AC010086.2	4:intergenic:RP11-96P7.1-CTD-2336H13.2	4:intergenic:RNU6ATAC42P-RP11-766N7.4	4:intergenic:VPS4B-SERPINB5	4:exon:VNN1	4:intergenic:LCORL-RP11-608B3.1	4:intergenic:AL356458.1-AL591415.1	4:intergenic:RP11-445O3.2-CTD-2318H23.1	4:intron:RP11-467I17.1		4:intergenic:VPS4B-SERPINB5	4:intron:VGLL4
	4:intron:TMEM175	4:intergenic:Metazoa_SRP-SNHG20/SEC14L1	4:exon:RP11-109D9.4	3:intron:P3H2	4:intergenic:GJA4-RP5-997D16.2	4:intron:CCDC40	3:intergenic:PTPRJ-OR4B1	4:intron:LINC00601	4:intergenic:MIR8069-1-MIR3118-1		4:intergenic:GEMIN8-GLRA2	4:intergenic:RP11-164D18.2-PHACTR3	4:intergenic:EFHD1-RN7SL359P	4:intergenic:RP11-410E4.1-ZC3H15	4:intergenic:RP1-241P17.1-RP11-761E20.1	4:intron:KIAA0556	4:intergenic:RP11-22P4.1-RP11-960D24.1	4:intergenic:MIR3680-1-SPN	4:intergenic:U1-GPR89A	4:intergenic:AC122718.1-ZSWIM6	4:intron:SLA2	4:intergenic:LINC00972-GRM3	4:intergenic:ZBTB42-RP11-477I4.4		4:intergenic:MIR3680-1-SPN	4:intergenic:CDH4-WI2-8325B5.1
	4:intergenic:RP11-19E11.1-EN1	4:intergenic:AC097493.1-MIR548I2	4:intron:SLC25A47	4:intron:DLG1	4:intron:LCLAT1	4:intron:GRIK4	4:intron:CADPS	4:intergenic:LA16c-381G6.1-RP11-616M22.11	4:intergenic:RP11-275E15.3/RP11-275E15.2-RP11-32B5.8		4:intergenic:LINC00864-Metazoa_SRP	4:intergenic:FADD/RP11-805J14.5-PPFIA1	4:intergenic:KCTD15-CTC-526N19.1	4:intergenic:TMEM51-FHAD1	3:intergenic:OR7D4-OR7E24	4:intergenic:CTD-2234B20.1-Y_RNA	4:intergenic:CTC-251I16.1-CPLX2	4:intergenic:MIR3680-2-CTB-31N19.5	4:intergenic:RNVU1-7-NBPF11	4:intergenic:C1orf137-CD2	4:intergenic:AC004813.1-CCDC64	3:exon:CPSF1	4:intergenic:CTC-537E7.3-CTC-537E7.1		4:intergenic:MIR3680-2-CTB-31N19.5	3:intergenic:RP11-558A11.3-ATP2C2
	3:exon:USF2	3:intergenic:FAM154B-GOLGA6L10	4:intergenic:TAF4-TAF4/MIR3195	3:intergenic:TMEM192-KLHL2	4:intergenic:LINC00593-TLE3	4:intergenic:CH17-351M24.1-MIR4739	4:intron:DOCK5	4:intron:CLNK	4:intergenic:AC136352.1-AC136352.5		4:exon:CTB-119C2.1	3:intergenic:MSMB-ANTXRL	4:intron:RP11-6J21.2	4:intergenic:MIR4772-AC007278.2	3:exon:ZFP28	4:intergenic:RARRES1-RARRES1/RP11-379F4.4	4:intergenic:STEAP1B-AC002480.3	4:intergenic:SPCS3-RP11-313E19.2	3:intron:GNG12-AS1	4:intergenic:GREM2-RP11-467I20.2	4:intergenic:MN1-PITPNB	4:intergenic:CR383657.1-RP11-536C10.4	4:intergenic:TSPAN18-RP11-45A12.2		4:intergenic:SPCS3-RP11-313E19.2	4:intron:RFX4
	4:intron:UBE2V1	4:intergenic:CHPF-CHPF/TMEM198	4:intergenic:AC016735.3-RNU6-242P	4:intergenic:CLDN14-AP000696.2	3:intergenic:PVT1-RNU1-106P	4:intergenic:IGHD1OR15-1B-RN7SL400P	4:intergenic:RP11-433J8.1-RN7SKP108	4:intergenic:MBD3L1-CTD-2529P6.4	4:intergenic:RP11-403B2.5/RP11-403B2.6/RP11-116P24.2-MIR3118-4		4:intergenic:TBC1D9-RNY1P14	4:intergenic:PIEZO2-RP11-128P17.2	4:intron:FOXN4	4:intergenic:SPATA3-C2orf72	4:intron:ATP11C	4:intron:MYO16	4:intergenic:STEAP2-AS1-RP5-1121E10.2	4:intergenic:RNA5SP202-RP11-274H24.1	3:intron:SLC12A7	4:intergenic:GLIS1-RNU7-95P	4:intron:TGM2	4:intergenic:LA16c-60D12.2-OR11H1	4:intron:IL13RA1		4:intergenic:RNA5SP202-RP11-274H24.1	4:intergenic:MYT1L-AC018685.1
	4:exon:ADNP/ADNP-AS1	4:intergenic:PRDM2-RNU6-1265P	4:intron:ABCG1	3:intron:AC012668.2	4:intergenic:RP1-182D15.2-RP11-302L19.1	4:intron:KIAA0125	4:intergenic:RP11-264E18.1-RP11-442O18.2	4:intron:CHST8	4:intergenic:RN7SL159P-RP11-65J3.3		4:intergenic:AC093160.1-EPHA4	4:intergenic:MIR5197-HMHB1	4:exon:RIPK4/AP001615.9	4:exon:P3H1	4:intron:RP11-541P9.3	4:intron:DNAH12	3:intron:TJP1	4:intron:KCNIP4	4:intergenic:FAM169B-RP11-35O15.1	4:intron:ARHGEF17	4:intergenic:LAYN-SIK2	4:intergenic:SLCO3A1/RP11-24J19.1-RP11-152L20.3	4:intergenic:RP1-274L7.1-ENOX2		4:intron:KCNIP4	4:intron:CMTR1
	4:intron:DOT1L	4:intergenic:EFNA2-AC005330.2	3:intron:FMN2	4:intron:UROC1	4:intergenic:ZNF395-RP11-181B11.1	4:intergenic:IGHD1OR15-1A-RN7SL584P	4:intergenic:BCL11B-CTD-2200A16.1	4:exon:ZNF264	4:intron:GREB1		4:intergenic:TRABD2B-RP11-330M19.1	4:intergenic:RP11-573D15.2-ADIPOQ	4:intergenic:CTD-2130F23.1-CTD-2116N24.1	4:exon:SOX6	4:intergenic:GMPS-KCNAB1	4:intergenic:USP29-ZIM3	3:exon:TLDC2	3:intron:CAPRIN1	4:intergenic:CTD-2292M14.1-LINC01335	4:intergenic:CTD-3080P12.3-SLC6A19	4:exon:B3GNT3	4:intergenic:AC068489.1-PAX3	4:intergenic:FAM46C-SNORA40		3:intron:CAPRIN1	3:intergenic:RNU6-655P-RP11-100K18.1
	4:exon:CHTF18/RPUSD1	4:intergenic:MRPL23-H19_1	4:exon:LRRC15	4:intron:GYPC	4:intergenic:RNU6-474P-CTLA4	4:intron:VAV1	4:intron:GLRA2	4:exon:CSNK1E	4:intron:TBC1D22A		4:intergenic:RP11-788H18.1-SLC6A15	4:intergenic:RP11-39H3.2-RASGEF1C	4:intron:UXS1	4:intergenic:SPSB1-RNA5SP40	4:intron:TECTA	4:intergenic:EGR2-RNU6-543P	4:intron:SORCS3	4:intergenic:CTB-26E19.1-COL23A1	4:intergenic:RP11-140I24.2-LINC01568	4:intron:LOH12CR1	4:intergenic:MIR4475-PAX5	4:intergenic:FAM149A-SNORA31	4:intergenic:PHIP-HMGN3		4:intergenic:CTB-26E19.1-COL23A1	4:intron:STARD8
	4:intergenic:RP11-54O7.3-SAMD11	4:intron:MRPL23	4:intergenic:SNORA33-RNA5SP490	4:intron:GYPC	4:intron:PARK2	4:intergenic:PTPN11-RPH3A	4:intergenic:RP11-66A2.2-MAP10	4:exon:SMARCAL1	4:exon:BMF/RP11-521C20.3		4:intergenic:AC017101.10-FAM171B	3:exon:SYNE2	3:intergenic:FSTL4-CTD-2131I18.1	4:exon:PAF1	4:intron:TYW1B	3:intron:CEP83	4:intergenic:AC074019.1-PID1	3:intron:KCNIP3	4:intron:VWA3B	3:intergenic:RP11-784B15.1-AC013660.1	4:intron:KDSR	4:intron:WWOX	4:intergenic:KCNH1/RP11-75I2.3-KCNH1		3:intron:KCNIP3	4:intergenic:USP51-Y_RNA
	4:intron:BCOR	4:intron:SARDH	4:intergenic:RP11-834C11.6-Y_RNA	4:intron:AGMO	4:intron:MED12L	4:intergenic:IL20RB-RNA5SP142	4:intergenic:PRLR-AC027347.1	4:intergenic:BX322559.3-LL21NC02-21A1.1	4:intergenic:VEGFA-RP11-344J7.2		4:intergenic:CTD-2014E2.7-CTD-2358C21.3	4:intergenic:FAM71B-ITK	4:intergenic:RAPSN-CELF1	4:intergenic:TRA2B-ETV5	4:intergenic:LINC00879-AC108739.1	4:intron:DYSF	4:intergenic:C1orf145-OBSCN	4:intergenic:ACADSB-HMX3	4:intron:ATP9A	4:intergenic:RP11-521E5.1-RP11-401I19.2	4:intergenic:CAPN13-GALNT14	3:intergenic:5S_rRNA-MIR1302-1	4:intergenic:LINC00558-LINC00458		4:intergenic:ACADSB-HMX3	4:intergenic:MIR6511B1-PDXDC1
	4:exon:RP4-668J24.2	4:exon:SLC35F3	4:intergenic:RP11-374M1.4-Y_RNA	4:intergenic:RP11-501O2.4-RP11-501O2.5	4:intergenic:MBL2-Y_RNA	4:intron:NRXN3	4:intron:LGR6	4:exon:CCDC150	4:intergenic:NMUR1-C2orf57		4:intron:KCNK2	4:intergenic:AC020703.2-RP11-290O12.2	4:intergenic:RP11-80I3.1-AL356791.1	4:intergenic:FRMD3-RNU4-15P	3:intergenic:LINC00992-AC114945.1	4:intergenic:CCDC182-RP11-60A24.3	4:exon:CORO7-PAM16/CORO7	4:intron:PLA2G2C	4:intergenic:RP11-255M2.2-CTD-2536I1.3	4:intron:MCPH1	4:intron:LINC01122	3:intron:RP11-23E19.1	3:intron:SNTG1		4:intron:PLA2G2C	4:intergenic:AC126755.2-Y_RNA
	4:intron:ZNF236	4:intergenic:HSPD1-HSPD1/HSPE1/HSPE1-MOB4	4:intergenic:Y_RNA-Metazoa_SRP	4:intergenic:RP11-579E24.2-RP11-32K4.1	4:intron:CEP83	4:intron:NUP50	4:intron:CBS	4:intergenic:MACROD2-RNA5SP475	4:intergenic:SNORA51-Y_RNA		4:intergenic:SMG9-KCNN4	4:intron:C21orf91-OT1	4:intron:ARHGEF3	4:exon:SYVN1	3:intergenic:C9orf72-RP11-575I8.1	4:intergenic:AC087897.1-RP11-804F13.1	4:intergenic:AVL9-MIR550A2	3:intron:RNF213	4:intron:NBEA	4:intergenic:RP5-947P14.1-RP11-233E12.1	3:intergenic:RP11-51B23.3-TEAD1	4:intron:SAG	4:intergenic:RP11-595O22.1-UNC5D		3:intron:RNF213	4:intergenic:MIR6511A3-RP11-1212A22.4
	4:exon:XYLT1	4:intron:CLCN7	4:intergenic:DPP10-AC012365.1	2:intergenic:RNU6-34P-RP11-145G20.1	4:intergenic:RN7SL92P-ZNF717	4:intergenic:RNU6-8-AKAP6	4:intron:CBS	4:exon:NUTF2	4:intergenic:AC106876.2-NEU2		4:intron:FAM19A2	4:intron:SCAI	4:exon:SNX1	4:intergenic:SOX5-RP11-437F6.1	4:intergenic:ETV4-RP11-392O1.4	4:intergenic:RP11-432J3.4/PCDH20-AL596329.1	4:intergenic:FAM156B-FAM156A	4:intron:STX1A	4:intron:OBSCN	4:intron:FHOD3	3:intron:CSMD2	4:intergenic:PLCL2/MIR3714-PLCL2	3:intron:CNST		4:intron:STX1A	4:intergenic:AC138969.4-MIR6511A2
	4:intergenic:CTC-786C10.1-LINC00311	4:intron:ITPR3	4:intergenic:RP11-354K4.2-HTR1B	4:intergenic:TTTY23-RNA5SP518	4:intergenic:CCDC85A/RP11-482H16.1-AC009406.1	4:intron:PARD6G-AS1	3:exon:EPHB4	4:intron:CEP112	4:exon:SUPT6H		4:intergenic:RP11-347H15.4-OR4C46	4:intron:RP11-380D23.2	3:exon:EIF4E1B	4:intron:GRB10	4:intron:PRKCE	4:intergenic:RP11-203F10.5-PLEKHA6	4:exon:ACAP1	3:intron:ZNF317	4:intergenic:LINC01412-TEX41	4:intron:MYL12A	4:exon:ADAMTS7	4:intergenic:RNU6-929P-AL117380.2	4:intergenic:PHF21A-RP11-702F3.3		3:intron:ZNF317	4:exon:PKD1
	4:intron:LHPP	4:intergenic:RP11-402N8.1-CNTNAP3	4:intergenic:RP1-191L6.2-AL049691.1	4:intergenic:TTTY12-AC064829.1	4:intergenic:OR9A2-OR6V1	4:intergenic:LINC01460-MRPL33	4:intron:CT45A1	4:intron:TENM4	4:intron:OSBPL1A		4:intergenic:OR4C12-RP11-347H15.4	3:intergenic:RP11-385M4.1-RP11-372M18.1	4:intergenic:RP11-157E16.1-GRM7	4:exon:CHSY1	4:intron:DPYD	4:intergenic:ARL6-CRYBG3	4:intron:MAP3K14	4:intron:LINC01362	4:intergenic:DLEU7-DLEU7-AS1	4:intron:SYTL4	4:exon:RP11-231N3.1	4:intergenic:RP11-763E3.1-AC011073.1	4:exon:HOXC11		4:intron:LINC01362	4:intergenic:Y_RNA-MIR6511A2
	4:intron:ZEB2	4:intergenic:RP11-449H15.2-RP11-111F5.3	4:intergenic:RP11-24F11.2-CCR5	4:intergenic:TTTY11-TTTY20	3:intergenic:CES5A-RP11-461O7.1	4:intron:TRAP1	4:intergenic:RP11-323H21.3-MED27	4:intergenic:ZNF385D-AS1-SNORA32	4:intergenic:RNU1-139P-AP000946.2		4:intron:FGFR1	3:exon:NEURL2/CTSA	4:intron:DLEC1	4:intergenic:SLFN11-RP11-686D22.5	4:intron:NEDD9	4:intron:TIA1	4:intron:USH2A	4:exon:ELMOD3	4:exon:RP11-46E17.8	4:intron:KLF12	4:intergenic:RP3-449H6.2-SUPT3H	4:intergenic:CCZ1B-AC079804.1	4:intergenic:AP000439.5-AP000439.3		4:exon:ELMOD3	4:intergenic:Y_RNA-MIR6511A2
	4:exon:STXBP1	4:intergenic:Metazoa_SRP-RP11-118H15.1	4:intron:IRAK2	4:intergenic:AC008410.1-RNA5SP199/AC140677.1	4:intron:LINC00693	4:intron:RP11-690J15.1	4:exon:CDX1	4:intergenic:LONRF2-CHST10	4:intron:TAF3		4:exon:C11orf87	3:intergenic:USP22-LINC01563	4:intergenic:WNT4-MIR4418	4:intron:EPHB1	4:intergenic:RP11-152K4.2-CDH6	4:intergenic:RP5-898J17.1-RN7SL831P	4:intron:AHCYL1	4:exon:C1orf122/YRDC	4:intergenic:DTNBP1-RP11-401E14.2	4:intergenic:RN7SKP1-LINC01048	4:intergenic:LINC01550-RP11-61O1.1	4:exon:RBCK1	4:intergenic:CUL5-CUL5/RP11-144G7.2		4:exon:C1orf122/YRDC	4:intergenic:RP11-27G22.1-RP11-629G13.1
	4:intron:XPO6	4:intron:TSPAN9	4:intergenic:CCL8-CCL13	4:intergenic:RP11-127L21.1-BRINP1	4:intergenic:AC138774.4-Gap	4:intergenic:RP11-403A3.3-RN7SL783P	4:intergenic:GALNT18-RP11-483L5.1	4:intergenic:RP11-282I1.2-GPR26	4:exon:LINC01346		4:intergenic:RP11-62N21.1-LINC01256	4:intron:TNR	4:intergenic:TSPEAR-UBE2G2	4:exon:LAG3	3:intron:DMD	4:intergenic:RN7SL176P-ACTR6	4:intron:TOP1MT	4:intron:COTL1	4:intron:GSE1	4:intergenic:AF015262.2-AF015720.3	4:intron:NBAS	2:intergenic:HHLA1-KCNQ3	4:intergenic:RP11-429O1.1-AC102948.2		4:intron:COTL1	4:intron:FAM111B
	4:exon:PGAM5	4:intergenic:LRRK1-LRRK1/RP11-505E24.2	4:intron:SUGP1	4:intergenic:TMTC1-RP11-776A13.1	4:intergenic:AL137861.3-Gap	4:intron:SUDS3	4:exon:ALOXE3	4:intergenic:NFIX-CTC-239J10.1	4:intergenic:RP5-1027G4.3-SLC24A3		4:intergenic:CCR7-RP5-1028K7.1	4:intergenic:RP11-344F13.1-RP4-704D23.1	4:intergenic:AC109465.1-CWC27	4:intron:COL5A1	4:intergenic:TENM2-CTB-178M22.1	4:intergenic:MYO3B-AC007277.3	4:intergenic:GK2-LINC00989	4:intergenic:RP11-680G10.1-AC092377.1	4:exon:CCDC47	4:intron:PLK3	3:intergenic:AGAP1-IT1-AGAP1	4:intron:NOX3	4:intergenic:AC091729.9-UNCX		4:intergenic:RP11-680G10.1-AC092377.1	4:intron:PTPRN2
	4:intron:SH2D3C	4:exon:CCDC166	3:intron:DNAJB6	4:intergenic:TMEM161B-AS1-SNORA70	4:intergenic:FKSG70-RP1-154K9.2	4:intergenic:OR52A5-OR52A1	4:intergenic:PTPN20A-GDF10	4:intron:TTLL12	4:intron:ZMIZ2		4:intergenic:NUTM2B-AS1-NUTM2B	4:intergenic:PPP2R5C-RP11-1017G21.5	4:intron:FGD3	4:intergenic:RP11-323H21.3-MED27	4:intron:C4orf19	4:intergenic:ZNF567-ZNF850	4:intergenic:CTD-2526A2.4-NPTX1	4:intergenic:PAX2-Y_RNA	4:intergenic:MIR6082-RP11-717H13.1	4:intergenic:MIR4693-RP11-563P16.1	4:intron:AKAP12	4:exon:DVL3	4:intron:RP11-305B6.3		4:intergenic:PAX2-Y_RNA	4:intergenic:SSH3-POLD4/AP003419.11
	4:exon:ZMYND11	4:exon:SFRP1	4:intron:GNAI2	4:intron:AC064874.1	4:intergenic:SEMA6A-AS1-SEMA6A	4:intron:MYO5B	4:intergenic:AC138942.1-MAP1B	4:intron:RP4-665J23.1	4:intergenic:RP11-143A12.3-AC091895.1		4:intergenic:SGMS1-AS1-ASAH2B	4:intergenic:AC112778.2-RP11-86A5.1	4:intergenic:PHLDA2-NAP1L4	4:intron:VSTM4	4:intergenic:RP11-157D23.2-MIR3937	4:intron:AADACL4	4:intergenic:LINC00092-RP11-569G13.2	4:intergenic:RN7SL41P-MIR5708	4:intron:MAGI2	3:exon:SRP14	4:intron:DPYSL2	4:intergenic:RASSF10-CTC-497E21.5	4:intergenic:EMB-RP11-269M20.3		4:intergenic:RN7SL41P-MIR5708	4:intergenic:SEMA4D/AL590233.1-GADD45G
	3:intergenic:AL031653.1-HAO1	3:exon:SORCS1	4:intron:IFI27	4:intergenic:NRG3-RNU6-478P	4:intron:GRM5	4:intergenic:TBC1D1-AC098680.1	3:intron:PRKCSH	3:intergenic:AC104024.2-RP11-416I2.1	4:intergenic:RNU1-76P-RP11-334G8.1		4:intergenic:CTD-2587M23.1-MRPL36	4:intron:PAG1	4:intergenic:RP11-196I18.4-RAD23B		4:intron:GABRB2	4:intron:CACNA2D3	4:intron:UXS1	3:intergenic:AC016735.3-RNU6-242P	4:intergenic:MIR3924-IPMK	4:intron:CSMD1	4:intergenic:SEMA6A/CTB-118N6.2-CTB-118N6.2	4:intergenic:LMNA-SEMA4A	4:intron:SLC22A3		3:intergenic:AC016735.3-RNU6-242P	4:intergenic:RP11-715C4.1-CTD-2382H12.2
	4:intergenic:KLHL15-EIF2S3	4:intergenic:GNA12-CARD11	4:intron:CD86	4:intergenic:RNF187-RNA5SP19	4:intron:UTY	4:intergenic:YWHAQ-Y_RNA	4:intron:S100Z	4:intergenic:CTD-2530H12.2-DGAT2	4:intergenic:PEBP4-RN7SL303P		4:exon:WDR81/RP11-961A15.1	4:intergenic:SLC7A1-UBL3	4:exon:CADM4		2:intergenic:DEFA4-DEFA1	3:intron:PDE1C	4:intron:BLM	3:intergenic:AC096570.1-RN7SKP27	4:intron:SH3PXD2A	4:intergenic:AC091895.1-RP11-143A12.1	4:intergenic:FAM135B-COL22A1	4:intergenic:CELF4-RP11-1147P1.1	4:intron:XPO7		3:intergenic:AC096570.1-RN7SKP27	4:exon:USP27X-AS1
	4:exon:ZNF487	4:intergenic:IL20RB-RNA5SP142	4:intron:RP11-74C3.1	4:intergenic:CTD-2201G3.1-TSSK1B/CTD-2201G3.1	4:intergenic:HS6ST2-HS6ST2-AS1	4:intergenic:NPC1L1-DDX56	4:exon:RP1-29C18.9	4:intergenic:GOLGA8G-GOLGA8M	4:intergenic:AC011518.1/AC011518.2-RNA5SP472		4:intron:RNGTT	4:intron:ATXN10	4:intergenic:RP5-1023B21.1-ADARB1		4:intergenic:GBA3-RP11-412P11.1	4:intron:PHF21A	4:intergenic:PCAT29-AC009677.1	4:intergenic:KCNS3-SNORA40	4:intergenic:RP11-78O22.1-AC092925.1	4:intergenic:PRY-TTTY17A	4:intron:HDHD1	4:intergenic:SLC38A10-RP11-455O6.5	4:exon:CDC42BPG		4:intergenic:KCNS3-SNORA40	4:intron:KIF13B
	4:intergenic:ZNF184-AL021918.2	4:intergenic:U6-EXOC4	3:intron:OPCML	4:intergenic:PC-AP003176.1	4:intron:IGSF9B	2:intron:U95743.1	4:intergenic:RP11-190P13.2-GAP43	4:intergenic:AC026495.1-GOLGA6L6	4:intergenic:MIR615-RP11-834C11.14/HOXC5/RP11-834C11.12		4:intron:PELI2	4:exon:GSTO1	4:intron:CCR7		4:intron:PCCA	4:intergenic:CTD-2139B15.2-CTD-2139B15.5	4:intron:ELL	3:intergenic:RP11-84D1.2-MIR4425	4:intergenic:RP11-626H12.1-RP11-626H12.2	4:intergenic:MIR4268-AC114765.1	4:exon:FCER2	4:intron:CEP162	4:intron:NLRC5		3:intergenic:RP11-84D1.2-MIR4425	4:intron:MKRN2
	4:intergenic:SNORA2-MIR4261	4:intron:CRACR2B	4:intergenic:ZNF423-AC027348.1	4:intergenic:TCP10-RP11-351J23.2	4:intron:PTPRS	4:intron:FUT9	3:exon:ADAM33	4:intergenic:GOLGA6L22-AC091565.1	4:intergenic:TPSAB1-TPSD1		4:intron:CDH23	4:intron:NRD1	2:intergenic:GATM/GATM-AS1-SPATA5L1		4:intergenic:MIR374A-FTX	4:intergenic:ADPGK-AS1-NEO1	4:intron:NADSYN1	4:intergenic:AC004692.4-HECW1	4:intron:RPS9	4:intron:AGPAT4	4:intergenic:RP11-774D14.1-RP11-374A4.1	4:intron:DPP9	4:intergenic:RP11-141E13.1-RP11-576E20.1		4:intergenic:AC004692.4-HECW1	4:intergenic:RP3-446N13.4-RP1-116K23.1
	4:exon:STK25	4:intergenic:PTPN20A-GDF10	4:intergenic:PENK-RP11-17A4.2	4:intergenic:GATSL3-TBC1D10A	3:intergenic:OFCC1-RNU6ATAC21P	4:intergenic:RP1-118J21.25-TRIT1	4:exon:CACNA1C	4:intergenic:HERC2-GOLGA8F	4:intergenic:TPSG1-TPSB2		4:intergenic:RP11-566H8.1-AC104000.1	4:exon:SULF2	4:exon:LILRB4		3:intergenic:BTF3-ANKRA2	4:intergenic:CDCA7L-RAPGEF5	4:intergenic:MIR337-RTL1/MIR431/MIR433/MIR127/MIR432/MIR136	3:intron:PLEKHG5	4:intergenic:FXYD2-RP11-728F11.4	4:intergenic:AC026357.1-SYT10	4:intergenic:CAPZA3-PLEKHA5	4:intergenic:TTC38-GTSE1-AS1	4:intergenic:BRINP1-RP11-295D22.1		3:intron:PLEKHG5	4:intron:GSN
	4:intergenic:KRTAP5-AS1-AP006285.2	4:exon:DLG3	4:intron:SOX6	4:intron:RFX4	4:intron:RAP1GDS1	4:intergenic:MID1IP1-RNU6-591P	4:intergenic:HLX-C1orf140	4:intergenic:MIR4509-2-GOLGA8S	4:intergenic:RP11-657O9.1-PPP2R3A		4:intron:MET	4:intergenic:AC107079.1-AC112715.2	4:intergenic:ARHGAP26-IT1-ARHGAP26		4:exon:KIAA2022	4:intron:TSPAN9	4:intron:URB2	4:intergenic:RP11-556H2.1-RP11-556H2.4	4:intergenic:SIGLEC1-HSPA12B	4:intron:VOPP1	4:intergenic:RP11-310J24.3-RP11-367B6.2	4:intergenic:LINC01364-RNA5SP52	3:intergenic:RMST-RNU6-36P		4:intergenic:RP11-556H2.1-RP11-556H2.4	3:intron:FOXK1
	4:intron:CELSR1	4:exon:LSM6	4:intergenic:RP11-1029J19.2-DIO3OS/MIR1247	3:intergenic:AP000476.1-AP000235.2	4:intergenic:CD300C-CD300LD	3:intergenic:LRFN2-RP11-121P10.1	4:exon:RBBP8NL	3:intron:SYMPK	4:intergenic:LINC01419-RP11-120I21.2		4:intergenic:LINC00692-AC099754.1	4:intergenic:LHX4-AS1-MIR3121	4:exon:MAGEC3		4:intergenic:CEACAM5/AC011513.3-CEACAM5	4:exon:OCA2	4:intron:MLLT10	4:intron:MYT1	4:intergenic:GRIK3-AC117945.1	4:intergenic:PDE11A-RNU6-629P	4:intergenic:FGF18-AC011410.1	4:intron:CUL1	4:intergenic:RP11-953B20.1-MIR4472-1		4:intron:MYT1	4:intron:MLLT4
	4:exon:DCTN1-AS1/DCTN1	4:intron:PAX7	4:intergenic:FAM69B-FAM69B/SNHG7	4:intron:PPARD	4:intron:DYNC1I1	4:intron:RP11-702F3.3	4:intron:PAX7	4:intron:CDH23	4:intron:MAEA		4:intergenic:RN7SL240P-CTD-3138F19.1	4:intron:CORO2B	4:intron:ABCA13		4:intergenic:DPH6-AS1-AC100828.1	3:intergenic:CDH2-RP11-430E17.1	4:intron:COL22A1	4:intergenic:RP1-249I4.2-GPR6	4:intron:EPHA4	4:intron:LRCH3	4:intron:TBPL2	4:intergenic:RP4-656G21.1-AL645944.1	4:intergenic:RP11-894J14.5-RFT1		4:intergenic:RP1-249I4.2-GPR6	4:intron:RP11-706F1.1
	4:intron:TEX22	4:intergenic:RN7SL749P-GRK5	4:exon:ZNF697	4:intergenic:CHRNB4-ADAMTS7	4:intergenic:SIGLEC9-SIGLEC7	4:intergenic:AC018717.1-RNU7-147P	4:intergenic:LRFN2-RP11-121P10.1	4:intergenic:RP11-524F11.3-SMCR2	4:intron:RRNAD1		4:intron:WNK2	4:intergenic:RP11-532F6.5/RP11-284J1.1-RP5-1077H22.2	4:intergenic:AC026799.1-CTC-471C19.1		4:intergenic:RP11-669M16.1-AC006296.1	4:intergenic:Metazoa_SRP-FHIT	4:intergenic:SLC51A-PCYT1A	4:intron:SZRD1	3:intergenic:FAM83A-MIR4663	2:intergenic:SNORA26-DAPK1	4:intron:DCTN1	3:intron:GRK1	4:intergenic:RIMS2-DCSTAMP		4:intron:SZRD1	4:intron:WNT3
	4:intron:WNT7B	4:intergenic:RP3-359N14.2-RN7SKP211	4:exon:RASIP1	4:intron:F5	3:intergenic:TTTY12-AC064829.1	3:intergenic:RP13-192B19.2-RP13-16D10.1	4:intron:OPN1LW	4:intergenic:VAC14-RP11-394B2.6	4:intergenic:RP11-436D23.1-POU3F2		4:intron:RAB27A	2:exon:RAB11FIP3	4:intron:NUDCD1		4:intron:KDM6A	4:intron:CPN2	4:intergenic:LINC01479-IFNG-AS1	4:intergenic:RPS24-LINC00856	4:intergenic:GPAM-TECTB	4:intergenic:ROBO1-RN7SL751P	3:exon:LEAP2	4:intron:EXOC3	4:intergenic:RP11-317J19.1-ME3		4:intergenic:RPS24-LINC00856	4:intron:AGAP1
	4:intron:DLX1	4:intron:PSEN2	4:intron:GTDC1	4:intergenic:TBX5-AS1-RN7SKP216	4:intergenic:AC067960.1-AC079988.3	4:intergenic:SNORA8-RP5-973N23.4	4:intergenic:OPN1MW-OPN1MW/TEX28	4:intergenic:LINC00354-SNORD44	4:intron:ANXA13		3:intergenic:RNU6-214P-RNA5SP215	4:intron:AIG1	4:intergenic:RP11-758P17.3-C7orf61		4:intergenic:RP11-152O14.1-RP11-142G1.3	4:intron:MYT1	4:intergenic:MIR575-SCD5	4:intergenic:RTN4R-DGCR6L	4:intergenic:MIR143HG-MIR143HG/RP11-394O4.6	4:intron:PPM1H	4:intron:MACF1	4:intron:GPR133	4:intergenic:CTD-2535L24.3-AXIN2		4:intergenic:RTN4R-DGCR6L	4:intergenic:AL589675.1-LINC01231
	4:exon:HEG1	4:intergenic:NPY5R-TKTL2	4:intron:TSPAN9	2:intergenic:RP11-195B3.1-RP11-482E14.1	4:intergenic:SNORA26-RP5-1121H13.4	4:intron:SIK2	4:intron:OPN1MW2	4:intergenic:LINC00237-KIZ	4:intergenic:RP11-45A17.3-JAKMIP3		4:intergenic:FOXR2-RRAGB	4:intergenic:AC006019.3-AC006019.4	4:intron:MYLK4		4:intergenic:RN7SKP3-RP11-321C24.1	4:intergenic:Y_RNA-RP11-563J2.2	4:intergenic:TEX29-RP11-65D24.2	4:intron:RPH3AL	4:intergenic:RNASE13-RNASE7	4:intergenic:AC006480.1-RP4-736H5.3	3:intron:INPP5A	4:intron:HK1	4:intergenic:FSHR-RNU6-439P		4:intron:RPH3AL	4:intergenic:RASA3-RASA3-IT1
	4:intergenic:RP11-1079K10.5-RP11-81K2.1	4:intergenic:AP000473.8-RNU1-98P	4:intergenic:BMS1P14-CH17-80A12.1	4:intergenic:SERINC2-RNU6-40P	4:intron:RP11-177F15.1	3:intron:DOK6	4:intron:OPN1MW	4:intron:RP11-321A17.4	4:intron:CAMKMT		4:intergenic:AC091947.1-CTD-2287N17.1	4:intergenic:RP11-318I4.1-Y_RNA	4:intergenic:AL080286.1-RP4-614N24.1		4:intergenic:AL590726.1-AL353783.1	3:intergenic:FLJ12825-RP11-834C11.6	4:exon:IGKV1OR2-108	4:intron:MAD1L1	4:intergenic:RP11-873E20.1-MIR187	4:intron:C12orf42	4:intron:BOC	4:intergenic:RP11-360A18.1-MIR147A	4:intergenic:SH3BGR-B3GALT5		4:intron:MAD1L1	4:exon:RP11-3M1.1
	4:intergenic:RP6-91H8.3-RP6-91H8.2	4:intron:TNS3	4:intergenic:FP236383.3-bP-2189O9.3	3:intergenic:DMBT1-C10orf120	4:intron:ABCA1	4:intron:TAF3	4:intergenic:RNU7-165P-HABP2	4:intron:CTD-3088G3.8	4:intergenic:RHCG-LINC00928		4:intron:ARHGEF10L	4:intergenic:SH3PXD2A-SH3PXD2A-AS1	4:intergenic:MTG2-HRH3		3:intergenic:AC138647.1-AC104417.1	4:intergenic:LINC00839-ZNF33B	4:intergenic:KIAA1671-CTA-243E7.4/KIAA1671	4:intergenic:OLFML3-SYT6	4:intergenic:RP11-317J9.1-AC092614.2	4:intron:FAXC	4:intergenic:AC005863.1-AC005863.2	4:intergenic:DIP2C-RP11-809C18.3	4:intergenic:RP3-523K23.2-HCRTR2		4:intergenic:OLFML3-SYT6	4:intron:JAZF1
	4:exon:CDHR2	4:exon:ZNF469	4:intergenic:ANKRD20A4-AL359955.1	4:intron:RP11-239E10.3	4:intergenic:LRRC4-SND1	4:intergenic:TMEM37-SCTR	3:intron:CADPS	4:intron:ST3GAL1	4:intergenic:RP11-76C10.2-GPR133		4:intergenic:RP11-689P11.2-GPR78	4:intergenic:LINC00500-RP11-173E2.2	4:intron:SOX13		4:intergenic:SORCS2-MIR4798	4:exon:ZNF142	4:intron:RP11-179A10.1	4:exon:ABALON/BCL2L1	4:intron:RPTOR	3:intergenic:TRPM3-TMEM2	4:intergenic:RP5-947P14.1-RP11-233E12.1	4:intron:CIC	4:intron:CPS1		4:exon:ABALON/BCL2L1	4:intron:LIMS1
	4:exon:CACNA2D4	4:exon:TGIF1	4:intergenic:AL591379.1-FO203515.1	4:intron:BUB1B	4:intergenic:CTB-181F24.1-CTC-535M15.2	4:intron:PTPRG	4:intergenic:RP11-350G8.5-IL6R	4:intron:WNT7B	4:intergenic:NDUFA5-ASB15		4:intergenic:PSMD1-ARMC9	4:intergenic:RP11-1057B8.2-RP11-452N4.1	4:intergenic:LMNA-SEMA4A		4:intergenic:RP11-313E19.2-VEGFC	4:intron:ALDH16A1	4:exon:DNAH17	4:intergenic:RP11-329N22.1-RRAGC/RP5-864K19.7	4:intron:IL1RAPL1	4:intergenic:WWC2-AS1-WWC2	4:intergenic:AC022716.1-GFRA2	4:intron:HRH1	4:intergenic:RBMS3-AS3-AC098650.1		4:intergenic:RP11-329N22.1-RRAGC/RP5-864K19.7	4:intron:RASAL1
	4:intergenic:ZNF565-CTD-3162L10.1	4:intron:PRDM11	4:intergenic:FOXD4L4-RP11-15E1.5	4:intron:CRB1	4:intron:LINC00924	4:intron:DNAJC18	4:intergenic:AP000343.2-AP000344.3	4:intergenic:FBXO10/RP11-613M10.8-FBXO10	4:intergenic:CRYBA1-NUFIP2		4:intergenic:MIR552-GJB5	4:intron:MAPKAP1	4:intergenic:RP4-704D23.1-KAZN		4:intron:CCDC73	4:intron:NAV1	3:intergenic:AQP9-ALDH1A2	4:intron:PARN	4:exon:MBD3/UQCR11	4:intergenic:NOX3-RNU7-152P	4:intergenic:AP000857.3-DLG2	4:intergenic:RP5-893G23.1-RP4-591L5.1	4:intron:CNTN4		4:intron:PARN	4:intron:UBR4
	4:exon:CTPS2	4:intron:SUSD4	4:intergenic:RNU6-1293P-FOXD4L5	4:intron:SPAG16	4:intron:PARD3	3:intergenic:AC074264.1-LINC01250	4:intergenic:RNU2-20P-MIR551B	4:intergenic:AC022616.2-pRNA	4:intron:COL23A1		4:intron:HSDL2	4:intergenic:RP11-221J22.2/RP11-221J22.1-ZPLD1	4:intron:ZDHHC11		4:intergenic:TIAL1-BAG3	4:intron:HNF4G	4:intron:HIGD1C	4:intron:LINC01169	4:intergenic:RP11-25I9.2-RNA5SP349	4:intron:LDLRAD3	4:intron:SNX8	4:intron:ABCC1	4:intergenic:STMN2-HEY1		4:intron:LINC01169	4:intergenic:RP11-653B10.1-RP11-731N10.1
	4:exon:DOK5	4:intron:FTCD	4:intergenic:RP11-262H14.3/RP11-262H14.4-RP11-381O7.3	4:intron:GALNT2	4:intergenic:BLNK-RP11-35J23.1	4:intergenic:RP11-58K22.1-CD82	4:intergenic:LCMT1-AS1-RP11-266L9.8	4:intron:RP5-905H7.9	4:intergenic:NPY4R-GPRIN2		4:intergenic:AC062017.1-AC079612.1	4:intron:LINC01411	4:intron:ZDHHC11B		4:intergenic:TAAR8-TAAR6	3:intron:LPCAT4	4:exon:INSC	4:intron:CARS	4:intergenic:SNORD74-AGBL1	4:intergenic:ATP6AP1L-CTD-2015A6.1	4:intergenic:RP5-1051H14.2-RP5-933E2.1	3:intron:NKAIN2	3:exon:C16orf87		4:intron:CARS	4:intergenic:RP11-108E14.1-RP11-369E15.1
	4:intergenic:RNU6-255P-AC009977.1	4:intergenic:RP11-627G23.1-AP004550.1	4:intergenic:Gap-U2	4:intron:RIN3	4:intron:AP000472.3	4:intron:RCAN2	4:intergenic:RNU6-837P-RP11-871F6.3	4:intron:RP11-340I6.3	4:intergenic:RN7SL278P-PSTPIP1		4:intergenic:RP11-697B24.1-RNU6-442P	4:intron:PHACTR3	2:intergenic:AC142293.3-BTC		4:intergenic:DEFA3/DEFA1B-DEFA5	4:intron:AC092684.1	4:intergenic:ATP6AP1L-CTD-2015A6.1	4:intergenic:RNU6-796P-SLC28A1	4:intron:KIAA0753	4:intergenic:ACTL8-RP11-174G17.2	3:intergenic:RP11-412H9.2-LYPLAL1-AS1	4:intergenic:RASA2-RP11-340E6.1	4:intergenic:ITPK1-MOAP1		4:intergenic:RNU6-796P-SLC28A1	4:intron:NR5A1
	4:exon:PVRL3	4:intron:SRBD1	4:intergenic:AC027612.2-RP11-407P15.2	4:intergenic:SLC4A4-GC	4:intergenic:GDF10-GDF2	4:intron:ADAM12	4:intron:TNR	4:intergenic:RUNX1-AF015262.2	4:exon:KRT8		4:intron:ASPSCR1	4:intergenic:LINC01346-RP5-1166F10.1	4:intergenic:RP11-716D16.1-UBXN2B		4:intron:ITPR3	4:exon:AP001432.14	4:intergenic:UBR3-RNU6-1006P	4:intergenic:RP1-38C16.2-LINC00271		4:intergenic:CTD-2547L16.1-NAT1	4:intergenic:OGFR-AS1-OGFR	4:intron:HIRA	4:intergenic:RP11-264A11.1-RP11-168O22.1		4:intergenic:RP1-38C16.2-LINC00271	4:intergenic:RNU6-394P-AR/AL049564.1
	4:exon:C17orf59/AC129492.1	4:intergenic:RP11-1398P2.1-FAM53A	4:intron:KCNC1	4:intergenic:HDX-APOOL	4:intergenic:RP11-523L20.1-ABCC12	3:intergenic:FABP3-SERINC2	4:intergenic:WNT9A-WNT3A	4:intergenic:NT5M-Y_RNA	4:intergenic:RP11-543F8.2-RNA5SP299		4:intergenic:RNU6-929P-AL117380.2	4:intron:HELZ	4:intergenic:ZNF75A-OR2C1		4:intergenic:AP001891.1-AP000770.2	4:intergenic:SPPL2B-TMPRSS9	4:intron:UNC13C	4:intergenic:RN7SL187P-AL357936.1		4:intergenic:AC104441.1-AC104183.2	4:intergenic:RP1-149A16.3-RP1-149A16.3/RP1-149A16.17	4:exon:ZNF37A	4:intergenic:THNSL2-AC012671.1		4:intergenic:RN7SL187P-AL357936.1	4:intergenic:LINC01107-AC113618.1
	4:intron:TMEM37	4:intron:SRC	4:intergenic:BTNL8-BTNL3	4:intergenic:CTD-2542C24.8-ZNF430	4:intergenic:RNU6-352P-OLFM3	3:intergenic:FABP3-SERINC2	4:intergenic:AKAP11-TNFSF11	4:intergenic:TMEM47-FAM47B	4:intergenic:ASIC2-AA06		4:intron:NBAS	4:intergenic:RP11-434E6.2-RP11-1136G4.1	4:intron:BRSK2		4:intron:RP11-6B4.1	4:intergenic:RP11-211G3.2/BCL6-RP11-30O15.1	4:exon:ARMC3	4:intergenic:CCNY-GJD4		4:intergenic:RP11-627D16.1-AC087433.1	4:intergenic:AC012451.1-AC068483.1	4:intron:MMD2	4:intron:RNF24		4:intergenic:CCNY-GJD4	4:intron:RP1-154K9.2
	4:intron:FHOD1	4:intergenic:CDC42EP3-AC006369.3	4:intergenic:LINC01477-KC6	4:intergenic:MS4A6A-MS4A4E	4:intergenic:SMARCD3-NUB1	4:exon:SATB2	4:intergenic:Metazoa_SRP-RP11-810P12.5	4:intron:LMAN2	4:intron:GUCY1B3		4:intergenic:GS1-279B7.1-RNU7-183P	4:intergenic:RP11-289F5.1-AL354682.1	4:intron:AL109763.2		4:intergenic:RP11-360A18.1-MIR147A	4:intron:ALCAM	4:intron:SERINC5	4:intergenic:PUM2-RNA5SP86/AC007041.1		4:intergenic:PCDHGA11-AC005618.9	4:intergenic:E2F3-RN7SL128P/AL136303.2	4:intergenic:GDF2-RBP3	4:intergenic:C20orf197-RP5-1017F8.2		4:intergenic:PUM2-RNA5SP86/AC007041.1	4:intron:HDAC11
	4:intron:PIEZO1	4:intron:LHX1	4:intergenic:RP11-109J4.1-AC022120.1	4:intergenic:AC009505.4-C2orf40	4:intron:MIR100HG	4:intergenic:SYT16-RP11-355I22.5	4:intergenic:TMCO3-TFDP1	4:intergenic:RP11-667F9.2-AC104057.1	4:intergenic:KCNMA1-RNA5SP321		4:intergenic:RN7SL271P-AC105265.1	4:intergenic:RP11-432J24.2-RP11-432J24.3	4:intergenic:BMS1/RNU6-885P-RP11-124O11.1		4:intergenic:KRT78-KRT8	4:intergenic:RNU6-983P-AL357932.1	4:intron:ANKRD17	4:intron:GRIK4		4:intergenic:LALBA-KANSL2	4:intergenic:RNA5SP117-AC013409.1	4:intron:SDC1	4:intron:KIAA0020		4:intron:GRIK4	4:intron:PKNOX2
	4:exon:RP11-886P16.10/HNRNPM/ELAVL1	4:intron:HMGA1	4:intergenic:FXYD5-FAM187B	4:intergenic:CPNE4-ACPP	4:intergenic:RBMS3-RBMS3-AS2	3:intergenic:AC126544.1-RP11-105N13.4	4:intergenic:SHB-RNU7-124P	4:intron:YWHAB	4:intron:FHOD3			4:intron:POF1B	4:intergenic:SEL1L2-AL117333.1		4:intergenic:ARHGAP44-ARHGAP44/RP11-597M12.1	2:intergenic:RNU6-309P-MIR6087	4:intergenic:RNU1-148P-RP11-203E8.1	4:intergenic:FO393407.1-RP1-138O17.1		4:intron:RP11-115J23.1	4:intergenic:RP11-168C9.1-MGMT	4:intergenic:ARHGAP40-Metazoa_SRP	4:intergenic:RP5-887A10.1-RN7SKP247		4:intergenic:FO393407.1-RP1-138O17.1	4:intron:RP11-867G23.10
	4:intergenic:TBC1D3P1-DHX40P1-AC005702.1	4:exon:RLF	4:intron:DPP10	4:intergenic:ZNF730-ZNF724P	4:intron:CORO2B	4:intergenic:TAS2R50-TAS2R20	4:intergenic:SNORA1-RP11-359E10.1	4:intergenic:ZNF385D-AS2-UBE2E2-AS1	4:intron:PIEZO1			4:intergenic:RP11-131L12.4-RP11-121J20.1	3:intergenic:MIR3919-IQCJ-SCHIP1		4:intergenic:AC093160.1-EPHA4	4:exon:RP11-361I14.2	4:intergenic:LINC01432-RP5-1097P24.1	4:intergenic:CDH4-RP11-429E11.3		4:intron:LHFPL3	3:intergenic:SLX4IP-JAG1	4:intron:RP11-494I9.2	4:intron:MYH8		4:intergenic:CDH4-RP11-429E11.3	4:intron:CD247
	4:intergenic:AC025048.1-CTD-2319I12.4	3:exon:PURA	4:intron:ACSM3	4:intergenic:MIR873-LINC01242	4:intron:RAB40B	4:intron:HPCAL1	4:intergenic:LINC00474-RP11-787B4.2	4:intron:C12orf49	4:intron:CDH23			4:intergenic:GADL1-MIR466	3:intergenic:FXYD6/FXYD6-FXYD2-FXYD6		4:intergenic:RN7SL275P-ELOVL6	4:intergenic:RP11-642A1.1-AGO2	4:intergenic:CDKAL1-RP1-135L22.1	4:intron:VPS39		4:intergenic:CEP85L-MCM9	4:intron:CHST10	4:intergenic:RP11-424M21.1-RP11-503L23.1	4:intergenic:RP11-75D3.1-AC009110.1		4:intron:VPS39	3:intron:CRTC1
	4:intergenic:LEMD3-MSRB3	4:exon:OBSCN	4:intergenic:RP11-524K14.1-RP3-463P15.1	4:intergenic:RP11-354O24.1-RP11-562F9.3	4:intergenic:RP11-20G13.4-MEF2A	4:intergenic:AATBC-AGPAT3	4:intergenic:MC4R-AC010928.1	4:intergenic:RP13-317D12.3-PTDSS2	3:intron:GNA12			4:exon:TAL1	4:intergenic:AC093700.1-C4orf45		4:intergenic:TMEM164-AMMECR1	3:intergenic:RNA5SP361-ANO6	4:exon:CXCR3	4:intron:CACNA2D3		4:intergenic:MID1IP1-RNU6-591P	4:intron:KIAA0226	4:intergenic:CTD-2055G21.1-CDYL2	4:intergenic:ITK-CTB-4E7.1		4:intron:CACNA2D3	4:intergenic:MAB21L3-RP5-1185H19.2
	4:exon:LRP5	4:exon:MEIS3	4:intergenic:RP11-63B19.1-RP4-798P15.3/SEC16B	4:intergenic:RP11-360L9.4-AGPAT6	4:intergenic:RP11-394A14.2-LINC00355	4:intergenic:ACTR3B-AF104455.1	3:exon:PHYHIP	4:intergenic:AEBP1-AEBP1/MIR4649	4:intergenic:Y_RNA-RNU6-1228P			4:intergenic:B3GAT1-RP11-627G23.1	4:intergenic:RP11-577G20.2-RP11-506N2.1		4:intron:SNX8	4:intron:ATP6V1C2	4:intergenic:EIF5A2-RNU1-70P	4:intergenic:TMEM53/RNF220-RNF220		4:intron:DNAH6	4:intergenic:TMEM132B-RP4-800O15.1	4:exon:SFTPA1	4:intergenic:C9orf92-Clostridiales-1		4:intergenic:TMEM53/RNF220-RNF220	4:intergenic:FAM65C-PARD6B
	4:intergenic:RP11-518I13.1-RP11-230C9.4	4:intergenic:RP11-889D3.2-RP11-64C1.1	4:intergenic:AMIGO1-GPR61/RP5-1160K1.8	4:intergenic:RP11-774I5.1-RP11-10O22.1	4:intron:ZC2HC1A	4:intron:FNDC3B	4:intron:ELAVL2	4:intergenic:PDIA6-RNU7-176P	4:intergenic:PSG7/PSG2-AC005392.13			4:intergenic:SH3BP1-Z83844.1/SH3BP1	4:intergenic:WRNIP1-SERPINB1		4:intergenic:RP11-380I10.4-PNOC	4:intron:KCNH1	4:intergenic:AC098847.1-PMAIP1	4:intron:RBM47		3:intergenic:AC004673.1-PTCHD1	4:intron:SPOCK1	4:intergenic:RN7SKP92-WDR25	4:intergenic:CCNT2-AS1-ACMSD		4:intron:RBM47	4:intergenic:RP11-35O15.2-IGF1R
	4:exon:PRR12	4:exon:LRP3	4:intron:PTH1R	4:intergenic:RP11-160H22.3-RNU7-57P	4:intron:C11orf80	4:intergenic:RP11-718O11.1-SNORD11	4:intron:ERICH1-AS1	4:intergenic:AC021218.2-Y_RNA	4:intergenic:LINC00595-RP11-90J7.4			4:intergenic:HDX-APOOL	4:exon:NOS1AP		4:intron:GPC6	3:exon:PRPS1	4:intron:PLXNA1	4:intron:ACSBG2		4:intron:PCDH19	4:exon:HERC1/RP11-317G6.1	4:intron:ARID4A	4:intron:WAC		4:intron:ACSBG2	4:intron:CATSPERD
	4:exon:GPC4	4:intergenic:UBAC1-NACC2	4:exon:PLA2G4B/JMJD7-PLA2G4B	4:intergenic:ETAA1-AC007422.1	4:intergenic:RP1-34P24.3-CTA-722E9.1	4:intron:PTGER3	4:intron:FAM195A	4:intergenic:TPGS1/AC005775.2-TPGS1	4:intron:LMAN1L			4:intron:MKL1	4:intron:CRB3		3:intergenic:AC084193.1-AC012075.2	4:intergenic:CTD-2199O4.1-CTD-2199O4.4	4:exon:AC142528.1/ADI1	4:intergenic:AC241377.2/CH17-118O6.2-RNVU1-20		4:intergenic:CTA-481E9.4-CTA-481E9.3	4:intergenic:AL732479.1-GRID1	4:intron:LIMS2	3:intergenic:RP11-437L7.1-RN7SKP142		4:intergenic:AC241377.2/CH17-118O6.2-RNVU1-20	4:intergenic:AC113133.2-ANK1
	4:exon:RASSF6	3:exon:LTBP3	4:intergenic:RP5-1180C18.1-LINC01137	4:intergenic:DLGAP1-RP11-172F10.1	4:intergenic:CTD-2066L21.3-CTD-2203K17.1	4:intergenic:RP5-1158E12.1-Metazoa_SRP	4:exon:RYR1	4:intron:INPP4A	4:intergenic:PSG11-PSG2			4:intergenic:ITGB8-SNORD56	3:intron:SCUBE1		4:intron:NFX1	3:intron:RAPGEF1	4:intergenic:SHANK2-RP11-826F13.1	4:intron:CH17-189H20.1		4:intergenic:LINC00701-RP11-446F3.2	4:intergenic:RNU6ATAC15P-Y_RNA	4:intron:HMCN1	4:intron:TMEM241		4:intron:CH17-189H20.1	4:intron:TTC7B
	3:exon:SHISA7	4:intron:COL6A2	4:intron:NRSN1	4:intron:TARSL2	4:intergenic:SPATA18-RNU6-1252P	4:intron:SDC1	3:intergenic:ADK-RP11-222G7.2	4:exon:ASAP2	4:intergenic:RP11-149I9.2-AATK-AS1			4:intron:QRSL1	4:intergenic:RNU6-451P-AC098823.3		4:intergenic:AP001042.1-AF064858.6	4:intergenic:HLA-DPB1-HCG24	4:exon:NPAS4	4:intergenic:RP11-495P10.1-AC245100.1/LINC01138		4:intron:HMOX2	4:intergenic:DLG2-CTD-2537O9.1	4:intron:SMOX	4:intron:LINC01492		4:intergenic:RP11-495P10.1-AC245100.1/LINC01138	3:intergenic:MAFA-ZC3H3
	3:intergenic:KCNK9-TRAPPC9	4:intergenic:RP13-766D20.4-ACTG1	4:exon:RAPGEF1	4:intergenic:RNU6-321P-PKNOX2	4:intron:MMP12	4:intergenic:APOA1-SIK3	4:intergenic:TOMM70A/LNP1-LNP1	4:intron:PLXNB2	4:intergenic:PSG8-AC004603.4			4:intergenic:CYP4F2-LLNLF-158E9.1	4:exon:SDHC/CFAP126		3:intergenic:RNF175-SFRP2	4:intergenic:ZNF521-RN7SL97P	4:intergenic:RNU6-326P-IGFBP1	4:intergenic:7SK-U1		4:intron:MACROD2-AS1	4:intergenic:Y_RNA-RP11-356I2.4	3:intergenic:TNR-RP11-222A5.1	4:intergenic:RP11-445O3.3-RP11-445O3.2		4:intergenic:7SK-U1	4:intron:WDR41
	3:intergenic:AC090825.2-RN7SL484P	4:exon:PTDSS2	4:intron:DNAH2	4:intron:RP11-679C8.2	4:intergenic:AC026305.1-U3	4:exon:TLL2	4:intergenic:CDKL2-G3BP2	4:intron:PLEKHA6	4:intergenic:AL121584.1-MACROD2			3:intergenic:LINC01121-SRBD1	4:intron:NDST1		4:intergenic:ETV3-RP11-71G12.1	4:intergenic:SPECC1-AC004702.2	4:intron:GK	4:intergenic:U1-AC241585.2		4:intron:NKAIN1	4:intron:ZNF536	4:intergenic:RP13-735L24.1-SNORA75	4:intergenic:SPTSSB-RP11-3P17.4		4:intergenic:U1-AC241585.2	4:intron:PIWIL2
	4:exon:C1QL1	4:exon:RP11-252A24.3	4:intergenic:DHX35-RP4-705O1.1	4:intron:RWDD2B	4:intergenic:RP11-520A21.1-RP11-372H2.1	4:exon:LIPE-AS1/CTB-50E14.4	4:intergenic:RP5-1177M21.1-LINC00237	4:intergenic:AL356693.1-MIR4689	4:intergenic:SLC2A6-TMEM8C			4:intergenic:ANAPC4-RNU7-126P	4:intron:ENPP2		4:intergenic:RP11-71G12.1-RP11-85G21.1	4:intergenic:RNA5SP56-TBX15	2:intergenic:RBFOX3-CH17-351M24.1	4:intron:RP11-353N4.6		3:intron:GPR133	4:intergenic:CTDSP2-RP11-620J15.2	4:intron:DDX11	4:intergenic:RP11-470F18.1-AL157883.1		4:intron:RP11-353N4.6	3:intergenic:AC067960.1-AC079988.3
	4:intron:TNS1	4:intron:CACNA1I	4:intron:CLSTN1	4:intergenic:Y_RNA-RNU6-397P	4:intergenic:AC096649.3-AC016751.3	4:intergenic:FABP3-SERINC2	4:intron:SLC13A3	4:intron:LHX4	4:intron:HMCN2			4:intergenic:RP11-820I16.1-IMPA2	4:intron:BCR		4:intergenic:ZXDA-SPIN4/SPIN4-AS1	4:intergenic:CELF4/RP11-95O2.5-RP11-95O2.5	4:intron:TIMM44	4:intron:ZMIZ1		4:intron:RP11-71J2.1	3:intron:C1orf168	4:intergenic:SNORA75-RP13-735L24.1	4:intron:SLC35F1		4:intron:ZMIZ1	4:exon:RP11-28G8.1
	4:intron:FOXP1	4:intron:C16orf74	4:exon:WNT8B	4:intron:NKAIN4	3:intergenic:AC004988.1-SUGCT	4:intron:KCNMB3	4:intergenic:CTD-3023L14.2-RN7SL178P/AC114550.1	4:intergenic:GDF1/CERS1-CERS1/GDF1	4:intergenic:AC068858.1-PRDM11			4:intergenic:LINC01560-ARAF	4:intron:RAI1		4:intron:HSDL1	4:intergenic:RP11-313F23.4-pRNA	4:intron:MTHFD1L	4:intergenic:AC004520.1-NFE2L3		4:intergenic:RNU6-1125P-SEC61G	3:intron:RNPEPL1	4:intergenic:FGF18-AC011410.1	4:intergenic:Gap-MAFIP/AC145212.2		4:intergenic:AC004520.1-NFE2L3	4:intergenic:RP11-865I6.2-RP11-600K15.1
	4:intron:FBXL20	4:intergenic:RP11-134D3.1-RP11-134D3.2	4:intron:TUBB3	4:intergenic:AC009677.1-RP11-19J5.2	4:intergenic:OR10G2-TRAV1-2	4:intron:ZNF235	4:intergenic:TFAP2D-TFAP2B	4:exon:KCNT1	4:intergenic:AL583860.1-SNORD60			4:intergenic:TRIM29-AP000679.2	4:exon:RAB28		4:intergenic:MCM3-PAQR8	4:intergenic:FAM102A/RP11-203J24.8-FAM102A	4:intergenic:SPG20-AL139377.1	3:intergenic:GAPT-MIR548AE2		3:intergenic:TSC22D2-SERP1	4:intron:CEP164	4:intron:ARAP1	4:intron:PRKAG2		3:intergenic:GAPT-MIR548AE2	4:intergenic:RP11-171N4.3-RP11-171N4.4
	4:intron:CD19	4:exon:RTN1	4:intron:PTPRG	3:intergenic:CDKAL1-RP1-135L22.1	4:intron:PAPPA2	4:intergenic:CACNA1C-IT3-CACNA1C	4:intergenic:CRHR1-MAPT-AS1	4:intron:SMIM1	4:intron:EXD3			3:intron:MTHFD2L	4:intron:TACC2		4:intergenic:RP11-44I10.6-N4BP1	4:intron:DENND6A	4:intron:CFAP54	4:intergenic:CTD-2001J20.1/ZNF536-CTC-565M22.1		4:exon:FAM73B	2:intergenic:TSPAN4-RP11-1391J7.1	4:intergenic:GSTT2-CABIN1	4:intron:PARVB		4:intergenic:CTD-2001J20.1/ZNF536-CTC-565M22.1	4:intron:HMCES
	4:exon:FRAT1		4:exon:HEMK1	3:intron:LHPP	4:intron:PTPRG	3:intergenic:RP11-230L22.4-DENND1A	3:intron:ISOC1	4:intergenic:RP11-27G22.1-RP11-629G13.1	4:intergenic:AL359538.1-ATP12A			4:intron:LINC01088	4:intron:HIVEP3		4:intron:GPC3	4:intergenic:MSI2-RP11-226M10.3	4:intergenic:RP11-818F20.4-TXNRD1	4:intergenic:ANKRD33B-AS1-ANKRD33B		4:intergenic:RNA5SP337-NELL1	4:intron:NOTCH3	4:exon:MIRLET7BHG/MIRLET7A3/MIR4763/MIRLET7B	3:intergenic:TMEM187-MIR3202-1		4:intergenic:ANKRD33B-AS1-ANKRD33B	4:intergenic:MIR5100-RET
	4:exon:PRPSAP2		4:intron:RNF40	4:intergenic:RP11-63B19.1-RP4-798P15.3/SEC16B	4:intergenic:AC068312.1-RAD18	4:exon:SYMPK	4:intergenic:RP11-53B2.1-RP11-53B2.2	4:exon:HRH1	4:intergenic:RP11-242G20.1-COL13A1			4:intergenic:MIR4476-PAX5	4:exon:MAGEC1		4:intergenic:MAP2-RNA5SP118	4:intergenic:RP11-543G18.1-RP11-96C21.1	4:intergenic:GALNT18-RP11-483L5.1	4:intergenic:MRVI1-Y_RNA		3:intergenic:RP11-120A1.1-KCNIP4	4:intron:ZMIZ1	4:intron:GFPT2	3:intergenic:TMEM187-IRAK1		4:intergenic:MRVI1-Y_RNA	4:exon:RPL23
	4:exon:EGFL7		4:intergenic:RP11-10N16.3-GRHL3	4:intergenic:AC068706.1-AC017048.1	4:intergenic:RP11-310H4.3-RNU6-389P	4:intergenic:CTC-526N19.1-RN7SL150P	2:intron:BRF1	4:intron:CBFA2T3	4:intron:PEX5			4:intergenic:RP11-83N9.6-LHX3	4:exon:MAGEC1		4:intergenic:THSD4-RP11-592N21.2	4:intron:SFXN5	4:intron:SHANK2	4:intergenic:PSAT1-RP11-165H23.1		4:intergenic:BNC2-RP11-132E11.2	4:intergenic:RP11-643C9.2-RP11-626H12.1	4:intergenic:ATG7-ATG7/VGLL4	4:intron:TCEB3		4:intergenic:PSAT1-RP11-165H23.1	4:intergenic:RP11-415K20.2-ZBTB40
	4:exon:NOL4L		4:intron:RP11-23E10.2	4:intron:TMEM62	4:intergenic:RP11-283G6.6-RP11-612B6.1	4:intergenic:LINC00929-AC009878.2	4:intergenic:RP11-80A15.1/CMA1-CTSG	4:intergenic:AC226118.1-AC147651.1	4:exon:RP11-309L24.4			4:intron:SLC40A1	4:intergenic:RP11-30L8.1-LINC00430		4:intron:ASAP1	4:intergenic:RNU6-526P-RP11-115J16.2	4:intron:FHIT	4:intergenic:RP11-90L1.8/CARKD-CARKD		4:intergenic:AC074035.1-SNORA20	4:intron:ADAMTS3	4:intergenic:ADARB2-AS1-ADARB2	4:intergenic:RP4-621B10.8-C1orf146		4:intergenic:RP11-90L1.8/CARKD-CARKD	4:intergenic:SGCA-COL1A1
	4:intron:UNKL		4:intergenic:IGHV2OR16-5-RP11-989E6.3	3:intergenic:MIR8059-WFIKKN2	4:intergenic:MEAF6-SNIP1	4:intergenic:RGCC-VWA8/MIR5006	4:intron:SZT2	4:exon:RP11-367N14.2	4:intergenic:U3-GPC1			4:intron:GRK6	4:exon:FAM124A		4:exon:IL10RA	4:exon:GOLGA2	4:intergenic:MTNR1A/RP11-215A19.2-FAT1	4:intergenic:MIR3660-LINC01339		4:intergenic:KIAA1211L-TSGA10	4:intron:DPP6	3:exon:AC108142.1	4:intergenic:APOLD1-MIR613		4:intergenic:MIR3660-LINC01339	4:exon:CELF5
	4:intergenic:AL035457.1-AL079339.1		4:intergenic:LL22NC03-2H8.4-BMS1P20	4:intergenic:MIR4760-DSCAM	4:intron:NTRK2	4:intron:MYO7B	3:intron:JAKMIP1	4:intergenic:CDK8-WASF3	4:exon:SMAD3			4:intergenic:Metazoa_SRP-RP5-1031J8.1	3:intergenic:MIR4704-PCDH9/PCDH9-AS1		4:intron:NOP58	4:intron:SCARA3	4:intron:SRCIN1	4:intergenic:SDK1-FOXK1		4:intron:CNTN1	3:intergenic:RAB11FIP4/RP1-41C23.2/MIR4724-MIR193A	2:exon:COL18A1	4:intron:NYAP1		4:intergenic:SDK1-FOXK1	4:intron:PTPRN2
	4:intergenic:DLG5-DLG5-AS1		4:intergenic:RP11-344P13.1-5S_rRNA	4:intergenic:RP3-522D1.1-SLC16A1	4:intergenic:RN7SL571P-KCTD12/AC000403.1	4:exon:PAK4	4:intergenic:ATP4A-AC002115.5	4:intron:FMNL3	4:intron:RP11-159D8.1			4:intergenic:SYNGAP1/XXbac-BPG294E21.9/ZBTB9-RN7SL26P	4:intron:NR5A2		4:intron:SGCD	4:exon:RGS12	4:intron:RP11-298E9.6	4:intron:SFXN5		3:intron:ADAMTS18	3:intron:MLC1	4:intergenic:TNFAIP8L1-TNFAIP8L1/AC005339.1/AC005339.2	4:intergenic:LINC00399-LINC00676		4:intron:SFXN5	4:intergenic:AC106795.1-RP11-1252I4.2
	4:exon:ACTN1		4:intergenic:AC141272.1-Gap	3:intron:RFX7	4:intergenic:AC099665.1-KBTBD8	4:intergenic:RP11-50D16.4-LHFP	4:intron:GSG1L	4:intergenic:ANTXR1-GFPT1	4:intron:HIPK2			4:intergenic:Y_RNA-AC067717.1	4:intergenic:LINC00229-PRR5		3:intron:MTO1	4:exon:CNP/DNAJC7	2:exon:L1CAM	4:intron:ELL		4:intergenic:RP11-219F10.1-RNU1-65P	4:intron:CCSER2	4:exon:SLC14A2/RP11-116O18.3	4:intergenic:SH3GL2-RP11-570H19.2		4:intron:ELL	4:intron:CELF5
	4:intron:SLC6A6		4:intron:KB-67B5.17	4:intergenic:RP11-543N12.1-CDH13	4:intron:LINC01566	4:intergenic:C19orf12-CCNE1	4:intergenic:RP11-444A22.1-AC007381.3	4:exon:CTD-3065J16.6/OPLAH	4:intron:SLC2A6			4:intergenic:RP11-37N22.1-RNU6-756P	4:intron:CEP131		4:intron:RP11-35N6.1	4:intergenic:RP11-542C10.1-RP1-58B11.1	4:intergenic:RP11-401I19.1-RNU6-224P	4:intron:RP11-794M8.2		4:intergenic:AL031653.1-HAO1	4:intergenic:CRHR2-INMT/INMT-FAM188B	4:exon:STAT6	3:intron:NALCN		4:intron:RP11-794M8.2	2:exon:RBCK1
	4:intron:NTN1		4:intergenic:AC133551.1-AC136612.1	4:intergenic:RP11-231I13.2-RNU6-281P	4:intergenic:AC106053.1-LINC01376	4:intergenic:CCDC150-SCARNA16	3:intron:NFAM1	4:exon:OXCT1-AS1	4:exon:NEK5			4:intron:CDC34	3:intergenic:MAP3K7-RP1-177I10.1		4:intergenic:AL160279.1-XXyac-YM21GA2.3	4:intron:GJC1	4:intron:MYO16	4:intergenic:CTC-251I16.1-CPLX2		4:intergenic:FAM172A/MIR2277-POU5F2	4:intergenic:AC021218.2-Y_RNA	4:intergenic:Y_RNA-RP11-715C4.1	4:intron:PHF1		4:intergenic:CTC-251I16.1-CPLX2	4:exon:PITPNA/PITPNA-AS1
	4:exon:MBP		4:intergenic:AC141272.1-Gap	3:intron:LINC01170	4:exon:LIFR	4:intergenic:OPCML-RP11-448P19.1	4:intron:CTD-2012K14.8	4:intergenic:PAXIP1-PAXIP1-AS1	4:intergenic:HGH1-MROH1			4:intron:CDC34	3:intron:GRK1		4:intergenic:RP11-144G6.12-LINC00864	4:intron:RP11-488P3.1	4:intergenic:UGT8-RN7SL808P	4:intron:RP11-485M7.3		4:intron:RP5-1070A16.1	4:intergenic:STRBP-CRB2	4:intergenic:AC012671.4-TEX37	4:intergenic:RN7SKP247-LPHN2		4:intron:RP11-485M7.3	4:intergenic:RBM46-AC097467.2
	4:exon:ARID1A		4:intergenic:TP53TG3C-RP11-23E10.3	4:intergenic:TMEM114-METTL22	4:intergenic:RP11-275I4.2-C15orf53	4:intron:RP5-964N17.1	4:intron:FADS2	4:intergenic:FARS2-RP3-380B8.4	4:exon:PORCN			4:intron:CDC34	3:intergenic:WDR70-AC008869.1		4:intergenic:Metazoa_SRP-RNA5SP311	4:intergenic:RAMP2-VPS25	3:intron:CSMD3	4:intergenic:RP5-963E22.6-BIRC7		4:intron:FCHSD2	4:intron:UBAC2	4:intergenic:RP11-111I12.1-RP5-893G23.1	4:intergenic:FAM175B-RP11-298J20.4		4:intergenic:RP5-963E22.6-BIRC7	4:intron:PSD
	4:intron:INPP4B		4:intergenic:IGKV3OR2-268-LINC00152/AC133644.2	3:intron:CD38	4:intergenic:ARRDC3-ARRDC3-AS1	4:intergenic:RP11-383G6.3-ATR		4:exon:PM20D2	4:intron:SH3YL1			4:intron:CDC34	4:exon:LILRB3/LILRA6		4:exon:BARHL1	4:intergenic:JUP-P3H4	4:intergenic:LIPG-RP11-813F20.2	4:intergenic:ITM2A-TBX22		4:intron:FRMPD4	4:intergenic:RP11-171A24.2-RORB-AS1	4:intergenic:TCERG1L-LINC01164	4:exon:GKN2		4:intergenic:ITM2A-TBX22	4:intron:LCN1
	4:exon:TMEM169		4:intergenic:RP11-56L13.1-RP11-626K17.3	4:intron:DIAPH2	4:intron:AC114765.1	4:intergenic:RP13-631K18.5-MICAL2		4:intron:RP11-716O23.1	4:intron:APBA2			4:intron:SETMAR	4:exon:LILRB1		4:intergenic:RP11-442O18.1-AL355537.1	4:intron:ARHGEF10L	4:intron:RP11-343J3.2	3:intron:TGM3		4:intron:RP11-124G5.3	4:intron:AQP9	4:intron:COL4A2	4:intron:DLC1		3:intron:TGM3	4:intron:RAP1GAP
	4:intergenic:RP11-368L12.1-RP11-370P15.2		4:intergenic:AC141272.1-Gap	4:intergenic:NLGN4Y-AS1-AC017020.2	4:intergenic:MIR3924-IPMK	4:intron:P2RX6		4:intergenic:CTB-113I20.2-TCF7	4:intron:FSCN2			4:intergenic:AE000662.92-DAD1	4:intergenic:CTNNA2-AC010975.1		4:exon:RALY	4:intergenic:CEP44-RP11-51M24.1	4:intron:LIFR	4:intron:MARCH10		4:intron:IL16	4:intron:SLC22A14	4:exon:KCTD2	2:intron:DIAPH3		4:intron:MARCH10	4:intergenic:MAGEB17/RP11-431J24.2-AC078993.1
	4:exon:PSME3		4:intergenic:AC133551.1-AC136612.1	4:intron:HDHD1	4:intron:PLK3	4:intergenic:RNU6-1001P-RNU6-546P		4:intergenic:Metazoa_SRP-ALOX5AP	4:intergenic:GPR98-RP11-414H23.2			4:intergenic:ADD3-MXI1/RP11-549L6.3	4:exon:SMTNL1		4:intergenic:RALYL-RNU6-1040P	4:intergenic:KCTD8/AC131951.1-YIPF7	4:intergenic:KLRG2-CLEC2L	4:intron:ABR		4:intergenic:TMEM177-PTPN4	4:intergenic:RP1-30E17.2-RNA5SP513	4:intergenic:Metazoa_SRP-AC103563.8	4:exon:PHF2		4:intron:ABR	4:intron:RP3-509I19.11
	4:intergenic:RTN4RL1-CTD-2545H1.2		4:intergenic:RP11-56L13.1-RP11-626K17.3	4:intron:ILF3	4:intergenic:LINC01281-LINC01282	4:intron:EPG5		3:intron:CTSH	4:intergenic:RNF216-Metazoa_SRP			4:intergenic:MIR4465-RP3-460G2.2	4:intron:EP400		4:intron:LYPD6B	4:intron:NCOA6	4:intergenic:GLUD2-AC007486.1	3:intron:NT5C1A		4:intron:RP11-619J20.1	3:intergenic:RP11-415K20.2-ZBTB40	4:intergenic:ARHGAP8/PRR5-ARHGAP8-PHF21B	4:intergenic:RP11-442J17.3-LINC00442		3:intron:NT5C1A	4:intergenic:RN7SL761P-LINC00550
	4:intergenic:RP11-6N17.10-COPZ2		4:intergenic:RNU6-1314P-AC013734.1	4:intron:BDNF-AS	4:intergenic:CTD-2572N17.1-API5	3:intergenic:RNA5SP489-AP000233.4		4:exon:CCM2	4:intergenic:RP11-1391J7.1-TSPAN4			4:intergenic:STX16-NPEPL1/NPEPL1-RP11-261P9.4	4:intergenic:RP11-503G7.2-FBRSL1		3:intergenic:LINC00299-AC011747.3	3:intergenic:GUCA1B-MRPS10	4:intergenic:ADAM12-AL589787.1	3:intergenic:RP11-304F15.3/TAC4-RP11-304F15.4		4:intron:EYS	4:intron:QSOX1	4:intergenic:RNU7-190P-AC009312.1	4:intron:SORCS3		3:intergenic:RP11-304F15.3/TAC4-RP11-304F15.4	4:intergenic:RNU6-471P-TRI-TAT2-3
	4:exon:CEP83		4:intergenic:RNA5SP59-SRGAP2B	3:intron:AUTS2	4:intergenic:SNORA33-HACE1	4:intergenic:RP1-90L14.1-TBX18		4:intergenic:RP11-282I1.2-GPR26	4:intron:RAPGEF4			3:intron:CSMD2	4:intergenic:FBXL4-MIR548AI		3:intron:SPG7	2:intron:LINC00535	4:intron:HELLS	4:exon:PARP8		4:intergenic:RP11-361D15.2/BNIP2-FOXB1	4:intron:AUTS2	4:exon:KCNK18	4:intergenic:RP11-60A14.1-RP5-1027O11.1		4:exon:PARP8	2:intergenic:RP11-420N3.3-RBFOX1
	4:intron:CUL3		4:intergenic:FAM72C-RP11-14N7.2	3:intron:C1orf198	3:intergenic:RP11-145G20.1-RP11-431J17.1	4:intergenic:RP11-267L5.1-TRPS1		4:intergenic:CTB-35F21.1-RNU6-236P	4:exon:FCRL2			3:intron:GMDS	4:exon:FAM195B		3:intron:RP11-445F12.1	3:intron:COL25A1	3:intergenic:SPAG6-PIP4K2A	3:intron:ACOXL		4:intron:RP11-260O18.1	3:exon:GOLGA1	4:exon:TMPRSS13	4:intergenic:SYNE1-MYCT1		3:intron:ACOXL	4:intron:RUVBL2
	4:intron:LRP8		4:intergenic:CH17-132F21.5-RP11-575H3.1	4:intergenic:RNA5SP475-MACROD2	4:exon:LRP1	4:intron:RP1-28O10.1		4:intron:AFAP1	4:intergenic:AATBC-AGPAT3			4:intergenic:RP11-120C12.3-RN7SL591P	4:intergenic:SORCS3-AS1-SORCS3		4:intergenic:PGR-TRPC6	4:intergenic:Y_RNA-RP11-322I2.1	4:intron:CEP170B	4:intergenic:AGBL1-RP11-133L19.3		4:intergenic:RP11-184D12.1-RP11-475A13.2	4:intergenic:FKSG68-LINC01436	4:intergenic:AC108004.2-RPH3AL	4:intergenic:LCN8-LCN15		4:intergenic:AGBL1-RP11-133L19.3	4:intergenic:CTA-339C12.1-CUX1
	4:intergenic:AC234582.2/MUC1/AC234582.1-MUC1		4:intergenic:AC141272.1-Gap	4:intron:PLXNA4	4:intergenic:IL37-IL36G	4:intron:TTC28		4:intron:HMGB1				4:intergenic:EXT1-AC113188.2/SAMD12	4:intergenic:AQP4-AS1-PCAT18/RP11-17A19.2/U3		4:intron:CSMD3	4:intron:FAM49A	4:intron:POU2F2	4:intergenic:ADK-RP11-222G7.2		4:intergenic:RNU6-815P-AC104441.1	4:exon:GRIN3B/TMEM259/LLNLR-284B4.1	4:exon:PF4V1	4:intron:DAB2		4:intergenic:ADK-RP11-222G7.2	4:intron:RASSF2
	4:intergenic:GRHL2/KB-1562D12.1-GRHL2		4:intergenic:RP11-812E19.3-AC136932.2	4:intergenic:LINC01507-AL390788.1	3:intergenic:RNU6-1120P-RP11-33A14.1	2:intergenic:AF127936.9-AF127936.7		4:intron:COL6A1				3:intergenic:ACTL8-RP11-174G17.2	4:intergenic:RP11-453O5.1-RP11-380P13.1		4:intron:DPYSL2	4:intron:PRKCD	4:exon:HMHA1	4:intron:FOXO3		4:intergenic:LINC00967-RRS1-AS1	4:intron:AP3B1	4:intergenic:DAZ2-SNORA70	4:intergenic:IL2-IL21		4:intron:FOXO3	4:intergenic:GLRX3-RP11-540N6.1
	4:exon:ACAP3		4:intergenic:FKBP1C-LGSN	4:intergenic:RP11-152L7.2-RNU1-141P	4:intergenic:RP11-141M1.3-RFC3	4:intergenic:AC007249.3-NOL10		4:intron:XKR3				4:exon:LFNG	4:intron:MECOM		4:intergenic:RP11-84D1.1-RUNX3	4:intron:RHOBTB3	4:intron:CSNK1E	4:intergenic:FLRT1/RP11-21A7A.3-MACROD1		4:intergenic:RP11-37L2.1-RP11-179A7.2	4:intergenic:TRIM42-RP11-691G17.1	4:intergenic:SNORA70-RNU6-1314P	4:intergenic:RP11-321C24.1-RN7SKP3		4:intergenic:FLRT1/RP11-21A7A.3-MACROD1	4:intergenic:FAM66D-USP17L7
	4:intron:CDH4		3:intergenic:RP11-544D21.2-CHRM3	4:exon:ERICH3/ERICH3-AS1	4:intergenic:AP002958.1-TENM4	4:intergenic:RP11-38H17.1-RP11-91P17.1		4:intron:APC				4:intergenic:DICER1-AS1/DICER1-DICER1-AS1	4:intron:DNAH14		4:intergenic:GFPT2-CTC-573N18.1	4:intergenic:RP11-327I22.5-ZNF658	4:intergenic:RN7SL586P-RP11-109N23.4/RBM25	4:intergenic:AL512359.1-RP11-816J8.1		4:intergenic:RP11-267L5.1-TRPS1	4:intergenic:RP5-884C9.2-LINC01343	4:intergenic:RNU6-451P-AC098823.3	4:intergenic:RP4-678D15.1-RP4-669H2.1		4:intergenic:AL512359.1-RP11-816J8.1	4:intergenic:USP17L4-FAM66B
	4:intergenic:ZBTB6-ZBTB26		4:intron:PODXL	4:intergenic:RNA5SP475-MACROD2	4:intergenic:RP11-221J22.2/RP11-221J22.1-ZPLD1	4:intergenic:IPO11-RP11-158J3.2		4:exon:TMEM255B/GAS6-AS1				4:intron:CEP104	4:intron:GPR158		4:intergenic:RP11-705O24.2-NKAIN3	4:intergenic:RP11-424D14.1-RP11-74K19.1	4:intron:RPTOR	4:intergenic:NXF3-BEX4		4:intergenic:RP11-701P16.5-LINC01093	4:intron:SIPA1L2	4:intergenic:FOXI1-LINC01187	4:intergenic:FOXN3-RP11-356K23.1		4:intergenic:NXF3-BEX4	4:exon:SMKR1
	4:exon:IBA57		4:intron:ATL2	4:intron:CDYL2	4:intergenic:AC021613.1-RP11-24P4.1	4:intergenic:RP11-166A12.1-SNX2		4:intron:CIC				4:intergenic:PEPD-CTD-2329C7.2	4:intron:ZNF675		3:intergenic:RP11-55L3.1-RNU6-119P	4:intron:MPZL3	4:intron:PKD1L1	4:intergenic:RP3-495K2.3-RP3-495K2.4		4:intergenic:RP11-775H9.2-RP11-625B21.1	4:intergenic:KCNK1-SLC35F3	4:intergenic:RP11-300A12.2-RP11-680F8.1	4:intron:GMEB2		4:intergenic:RP3-495K2.3-RP3-495K2.4	4:intergenic:AP003356.1-KB-1732A1.1
	4:exon:GALNT8/KCNA6		4:intron:MECOM	4:intergenic:ZNF557-INSR	4:intergenic:RP5-1120P11.3-MRPL14	4:intron:RAD51B		4:intron:CDC42BPB				4:intron:RP11-320G24.1	4:intron:APCDD1L-AS1		4:intergenic:RP11-563N12.2-RP11-108E14.1	4:intergenic:RP11-347J14.8-GLIDR	4:intron:ARHGAP39	4:intergenic:TP53I11-AC068858.1		4:intergenic:TRAT1-GUCA1C	4:intergenic:NUAK1-CKAP4	4:intergenic:AC226118.1-AC147651.1	4:intergenic:RP11-879F14.1-RP11-879F14.1/LINC01544		4:intergenic:TP53I11-AC068858.1	4:intergenic:RP11-749H17.2-SLC14A2
	4:intron:MED13		3:intergenic:LINC00626-LINC00970	4:intergenic:PRORY-RBMY1B/RBMY1A1	4:intergenic:AC007422.1-AC010987.5	4:intergenic:CDRT15-RP11-214O1.1		4:intron:POU5F1B				4:intron:SVIL	4:intron:PDIA4		4:intron:SFSWAP	4:intron:DPYSL2	4:intron:TANGO2	4:intergenic:AC104024.2-RP11-416I2.1		4:intergenic:ST6GAL2-AC006227.1	3:intergenic:RP11-152L20.3-ST8SIA2	4:exon:EIF4EBP1	3:intergenic:SRC-BLCAP		4:intergenic:AC104024.2-RP11-416I2.1	4:intergenic:RP11-219A15.4-TNFRSF13B
	4:intergenic:RP11-27N21.3-RP11-26J3.1		4:intergenic:RAB33A-ZNF280C	4:intergenic:TSHZ1-RP11-321M21.4	4:intergenic:RASAL3-PGLYRP2	4:intergenic:RP11-81K2.1-RP11-81K2.2/NGFR		4:intergenic:SLC17A9-BHLHE23				4:exon:C11orf24	4:intergenic:RP11-1029J19.2-DIO3OS/MIR1247		4:exon:RP11-598F7.6	4:intron:LINC01508	3:exon:PKD1L2	3:intergenic:PUF60-RP11-299M14.2		4:intergenic:RP11-718O11.1-SNORD11	3:intergenic:CTD-2043I16.1-CTB-70G10.1	4:intron:ATP2A2	4:intergenic:AL035697.1-PARK2		3:intergenic:PUF60-RP11-299M14.2	4:intron:RNF216
	4:intergenic:RIMS4-YWHAB		4:intron:TCEA3	4:intergenic:AC006007.1-RP11-13M3.1	4:intergenic:RNA5SP144-RP11-42F12.1	4:intergenic:PLA2G2A-PLA2G5		4:intergenic:RP3-333H23.8-RPL3				4:intron:SCML4	4:intergenic:SNORD63-CACNA1D		4:intergenic:RP11-404J23.1-RP11-460H9.1	4:intron:AC018731.3	4:intergenic:IGF1-LINC00485	4:intron:KANK2		3:intergenic:RP11-334A14.8-SLC1A7	4:intron:TAF6L	4:intergenic:CMKLR1-LINC01498	4:intergenic:RP11-395I6.2-AC195454.1		4:intron:KANK2	4:intergenic:MIR873-LINC01242
			4:intron:SLC5A11	3:intron:TNFRSF19	4:intergenic:GLI3-LINC01448	4:intergenic:RP5-978I12.1-AC091705.1		4:intergenic:NDUFV2/RP11-21J18.1-NDUFV2-AS1				4:intergenic:RAMP3-AC073325.1	4:intergenic:AC074389.1-MAD1L1		4:intron:PTPRO	4:intron:KLHL36	4:intergenic:Y_RNA-RERGL	4:intergenic:MIR4435-1-PLGLB2		4:intergenic:RP11-223P11.3/RP11-223P11.2/DOCK1-DOCK1	4:intergenic:NELFB-TOR4A	4:exon:AP3S2/C15orf38-AP3S2	4:intergenic:CCDC71L-RP5-884M6.1		4:intergenic:MIR4435-1-PLGLB2	4:intergenic:Y_RNA-MIB1
			4:intergenic:RP5-858B6.1-C1orf198	4:intergenic:AL354680.1-PHACTR1	4:intergenic:RNU6-245P-STARD8	4:intergenic:CHST3-RP11-150D20.5		4:intergenic:RNU6-193P-CUL2				4:intergenic:RNA5SP376-RP13-507P19.2	3:intron:SEL1L2		4:intergenic:SNORA33-HACE1	4:intergenic:CPXCR1-RP13-348B13.2	4:intergenic:CLRN1-CLRN1/CLRN1-AS1	4:intergenic:RP5-893G23.1-RP4-591L5.1		4:intron:SLC27A6	4:intergenic:PRR23C-BPESC1	4:intergenic:ROR1-ROR1-AS1	4:intergenic:MIR548BB-FHIT		4:intergenic:RP5-893G23.1-RP4-591L5.1	4:intergenic:MUC22-HCG22
			4:intergenic:AL391123.1-LINC00348	4:intergenic:PRDM16-RP1-163G9.2	4:intergenic:C12orf79-BTG1	4:intergenic:MYT1-PCMTD2		4:intergenic:BAALC-AS1-BAALC				4:intergenic:RP11-495K9.7-RNA5SP377	4:intron:TMEM72-AS1		4:intron:MAGEB10	4:intron:PECAM1	4:intron:SUGP1	4:intergenic:OPRL1-LKAAEAR1		4:intron:SUCLG2	4:intergenic:RP11-300M24.1-C6orf118	4:intergenic:SYNDIG1-RP11-526K17.2	4:intergenic:AC008069.1-AC080094.1		4:intergenic:OPRL1-LKAAEAR1	3:intergenic:CRYAA-LINC00322
			4:intron:LINC00505	4:intron:CYTH1	4:intergenic:PLCE1-PLCE1-AS2	4:intergenic:DCD-RP11-850F7.7		4:intron:MPPED2				4:intergenic:RN7SKP108-RP11-433J8.2	4:intergenic:MUC4-AC124944.5		4:intron:FAT3	4:intron:VAV2	4:intron:COL8A1	4:exon:MMP25		2:intergenic:RP11-364P22.2-Y_RNA	4:intergenic:TCERG1L-LINC01164	4:intron:AC105393.1	4:intergenic:PAK1-RP11-739B23.1/PAK1		4:exon:MMP25	4:intergenic:RP11-278H7.3-C1orf100
			4:intergenic:TGM3-TGM6	4:intergenic:EGR2-RNU6-543P	3:intergenic:TMEM185B-RALB	4:intron:RP11-208K4.1		4:intergenic:TBL1Y-RN7SKP282				4:exon:EVPL	4:intergenic:ADK-RP11-46O21.2		4:intron:POU2F3	4:intergenic:HUS1B-EXOC2	4:intron:CTB-12O2.1	4:intron:C17orf67		4:intron:RP11-297A16.2	4:intron:GAS2L1	4:intergenic:MDGA1-RP3-441A12.1	3:intergenic:PTPRJ-PTPRJ-AS1		4:intron:C17orf67	4:intergenic:MYO1F-AC130469.1
			3:intergenic:SLC12A7-CTD-3080P12.3	4:intron:RXFP2	4:intron:GALNTL6	4:intergenic:RIOK1-RP3-512B11.3		4:intergenic:RNU6-847P-RNU6-193P				4:intergenic:AC062017.1-AC079612.1	4:intron:BAIAP2		4:intron:RP11-696N14.1	4:intron:AGAP1	4:intron:LINC00581	4:intergenic:AL389915.1-RNU6-1064P		4:intron:BCKDHB	4:exon:NCOA7	4:exon:EXOC3L2	4:exon:TSR2		4:intergenic:AL389915.1-RNU6-1064P	4:intergenic:THSD7A-TMEM106B
			4:intergenic:AL158151.1-RP11-344B5.4	4:intergenic:RP11-173D3.1-RP11-509A17.3	2:intergenic:RP11-15B24.5-RP11-15B24.1	3:intron:CDH22		4:intergenic:RP11-124N19.3-AL157931.1				4:intergenic:TRIM72-ITGAM	4:exon:ZNF581		4:intergenic:BX088702.4-SPATA31A5	4:exon:MYO5B/SNHG22	4:exon:PAX1	4:intron:CTC-281M20.1		4:intron:CCBE1	4:intron:ERC2	3:intergenic:TNIP2-SH3BP2	4:intergenic:OR4A15-OR4C15		4:intron:CTC-281M20.1	4:exon:FAM219A
			4:intergenic:RNU6-738P-CTD-3007L5.1	4:intergenic:RP11-854K16.4-RP11-32B5.7	4:intergenic:RP11-21G20.3-RBM46	4:intergenic:MUC15-ANO3		4:intron:SLC24A3				4:intergenic:AC022716.1-GFRA2	4:intergenic:XCR1-CCR3		4:intron:PCDH15	4:intron:PEPD	3:intron:GMDS	4:intron:CDX1		4:intergenic:RP11-488L1.1-AC003664.1	4:intergenic:DOCK9-RNU6-83P	4:intergenic:AC117945.1-GRIK3	3:intron:CTB-12O2.1		4:intron:CDX1	4:intergenic:MIR6124-MICAL2
			4:intron:CCDC60	4:intergenic:AC141272.1-Gap	4:intergenic:RP5-1185H19.2-U3	4:intron:ZDHHC18		4:intron:RP11-26J3.1				4:intergenic:AL109618.1-CASC20	4:intergenic:CSNK2A1-TCF15		4:exon:URB1	4:intergenic:RP11-25L3.1-RP11-25L3.3	4:intergenic:CTC-232P5.1-RFX2	4:intergenic:USP2-AS1-RP11-196E1.3		4:intergenic:RP11-433J8.1-RN7SKP108	4:intergenic:SNORA31-KCNMA1	4:intron:DVL1	4:intron:CACNG7		4:intergenic:USP2-AS1-RP11-196E1.3	4:intron:KCTD15
			4:intergenic:SNORA19-FAM19A2	4:intergenic:RP11-23E10.2-IGHV3OR16-12	4:intergenic:AC073071.1-AC003088.1	4:intergenic:AL356791.1-AL442639.1		4:intron:VOPP1				3:intron:PTPN6	4:exon:CSDC2		4:intergenic:COL21A1-AL137008.1	4:intron:TBL1X	4:intron:KCNT1	4:intergenic:AHRR-EXOC3-AS1/EXOC3		4:intergenic:AL390788.1-AL353707.1	4:intergenic:AC074035.1-SNORA20	4:intergenic:STXBP5-AS1-STXBP5-AS1/STXBP5	4:intron:FGFR2		4:intergenic:AHRR-EXOC3-AS1/EXOC3	4:intron:BAI1
			4:intergenic:CLIP2-GTF2IRD1	4:intergenic:BMS1/RNU6-885P-RP11-124O11.1	4:intergenic:CTD-2631K10.1/TNPO1-TNPO1	4:intron:WNK2		4:intergenic:AC073578.1-RP11-495K9.10				4:exon:AP1B1	4:intergenic:RP11-392O17.2-RP11-392O17.1		4:intergenic:RP11-730G20.1-FLJ39080	4:intergenic:TMEM243-TP53TG1	3:intron:PDE4A	4:intron:COL27A1		4:intergenic:AC105252.1-AC118562.1	4:intron:DENND1B	4:intron:HTRA3	3:intergenic:BSDC1-RN7SL122P		4:intron:COL27A1	4:intron:OSBP2
			4:exon:MORN1	4:intron:MGLL	4:intergenic:AC006840.1-RP11-3J1.1	4:intron:SGCG		4:intron:MYO18A				3:intergenic:PAX8-AS1-PAX8/PAX8-AS1	4:intergenic:PAX2-Y_RNA		4:intron:RNF135	4:intergenic:RP5-1022J11.2-LINC01524	4:intergenic:RP5-1066H13.4-AL391730.1	4:intron:RP11-429J17.4		4:intergenic:CBLB-Y_RNA	4:intergenic:RN7SKP286-AC062021.1	3:intron:PPARD	3:intergenic:RP11-334A14.8-SLC1A7		4:intron:RP11-429J17.4	4:intergenic:AC068138.1-MIR5702
			4:intergenic:TEKT4-Metazoa_SRP	4:intergenic:RP11-145O15.3-RP11-480O10.1	4:intergenic:RNU6-837P-RP11-871F6.3	3:intron:EPHB4		4:intergenic:TCERG1L-LINC01164				3:exon:MIEF2	4:intron:RP11-1060G2.1		4:intergenic:PLCB4-LAMP5-AS1	4:intergenic:RAI2-LINC01456	4:intron:SYNDIG1	4:intron:DGAT2		4:intergenic:SMARCA5-FREM3	4:intergenic:RP11-557H15.3-LINC01010	4:intergenic:CCDC74A-RNU6-617P	4:intergenic:CA11-NTN5		4:intron:DGAT2	4:intergenic:RP11-1193F23.1-RN7SKP141
			4:intron:NCKAP5	4:intron:RP11-179A16.1	4:intron:AKT1S1	4:intergenic:RP11-285G1.2-TMEM72-AS1		4:intergenic:ERO1L-PSMC6				4:intron:AC064829.1	4:intergenic:LINC01107-AC113618.1		4:intergenic:LRRN1-SETMAR	4:exon:PHLDB1	4:exon:PLEC	4:exon:MMP11		4:intergenic:RP1-35C21.2-AL122019.1	4:intron:LA16c-329F2.1	4:exon:EIF3D	3:intergenic:RP11-513N24.1-RNA5SP428		4:exon:MMP11	3:intron:SHC2
			4:exon:PROM2	3:intergenic:SLC7A1-UBL3	4:intergenic:STAU2-AS1-STAU2	4:intergenic:FABP3-SERINC2		4:intergenic:ZBED5-AS1-RP11-179A10.1				4:exon:CATSPER2	4:exon:MROH6		4:intron:KIAA1211L	4:intron:KIF26A	4:intergenic:RP11-526N18.1-DIO2	3:intergenic:CTC-400I9.3-CTC-439O9.3			4:intergenic:NPY-AC002530.1	3:intergenic:AP001476.3-AP001471.1	4:intergenic:AC068286.1-NBAS		3:intergenic:CTC-400I9.3-CTC-439O9.3	3:intron:LINC00558
			4:intron:TBL1X	4:intergenic:PRKCB-CTA-345G4.1	4:intergenic:GABRE-RP11-1007I13.4	4:intergenic:FABP3-SERINC2		4:intron:POU2F2				4:intron:FOXP1	4:intron:COL23A1		4:intergenic:NTRK2-AGTPBP1	4:intergenic:RP11-470M17.2-CTA-392C11.1	3:intron:MYO7B	4:intergenic:AC073257.2-AC073257.1			4:intergenic:LMNTD1-RP11-685B13.2	4:intergenic:LL09NC01-139C3.1-RP11-145E17.2	4:intergenic:LY75-CD302/LY75-PLA2R1		4:intergenic:AC073257.2-AC073257.1	4:intergenic:RP11-555G19.2-AP005135.2
				4:exon:LY75-CD302/LY75	4:intergenic:MS4A18-MS4A15	4:intergenic:FABP3-SERINC2		4:intron:CUX1				4:intergenic:SYNDIG1-RP5-860P4.2	3:intron:USP10		4:intergenic:Y_RNA-RNA5SP103	4:intron:MPP3	4:intergenic:NCOA1-PTRHD1	4:exon:SH2D6			3:intron:C1orf162	4:intergenic:AC138647.1-AC104417.1	4:intron:WNT5B		4:exon:SH2D6	3:intergenic:pRNA-FAM224B
				4:intergenic:FAM198B-FAM198B/RP11-597D13.9	3:intergenic:AC067960.1-AC079988.3	4:intergenic:LINC01309-DAOA-AS1/DAOA-AS1_1						4:intergenic:HDX-APOOL	3:intergenic:RN7SL702P-TTTY15		4:intron:SHANK2		4:intergenic:CTD-2325M2.1-CCL25	3:intergenic:RP5-1093G23.1-RNU6-530P			4:intergenic:RP3-399J4.3-MANEA-AS1	4:intergenic:FTSJ1-AF196972.9	4:intron:STAT6		3:intergenic:RP5-1093G23.1-RNU6-530P	3:intergenic:FAM224A-pRNA
				4:intergenic:POF1B-CHM	4:intergenic:AC074035.1-SNORA20	4:intergenic:FABP3-SERINC2						4:intergenic:AC073254.1-EFHD1	4:intergenic:RNA5SP326-LINC01435		4:intron:MSRB3		4:intron:CACNA2D3	4:intron:HEXIM2			4:intergenic:MXD3-LMAN2	3:intron:GTF2E2	4:intergenic:RP5-851M4.1-RP3-322G13.7		4:intron:HEXIM2	4:intergenic:RP11-211G3.2/BCL6-RP11-30O15.1
				4:intergenic:RP11-284A20.1-RP11-257I8.2	4:intergenic:RP11-511B23.2-SNORD74	4:intergenic:FABP3-SERINC2						4:intergenic:RP11-449J21.3/EXOC7-EXOC7	4:intron:CAMK1D		4:intergenic:BTBD9-SNORD45		4:intron:TRAPPC9	4:intergenic:AP1M1-CTD-2562J15.6			4:intergenic:GLI3-AC005158.1	4:intergenic:GRM4-HMGA1	4:intron:MYO10		4:intergenic:AP1M1-CTD-2562J15.6	1:intergenic:ROR1-RNU6-809P
				4:intron:PHKA2	4:intergenic:RP11-145G20.1-RP11-431J17.1	4:intergenic:FABP3-SERINC2						3:intergenic:AC100802.3-SLC18A1	4:intron:DOCK9		4:intergenic:RNU7-190P-AC009312.1		4:exon:CTD-2619J13.5/CTD-2619J13.8/A1BG	4:intergenic:TMEM132D-RP11-474D1.4			4:intron:CDH11	4:exon:LSS/AP001468.58	4:intron:LHPP		4:intergenic:TMEM132D-RP11-474D1.4	4:intron:APBA2
				4:intron:C2CD3	3:intergenic:SNORA33-HACE1	4:exon:MYLK-AS2						4:intergenic:RP11-94B19.4-ZNF516	4:intron:RYR3		4:intergenic:TRAV19-TRAV20		4:intron:CA5B	4:intron:CROCC			4:intron:IGF1R	3:intron:PPFIBP2	4:intron:SORL1		4:intron:CROCC	1:intergenic:RN7SKP92-WDR25
				4:intron:MRAP2	4:intron:NRXN3	4:intergenic:RP11-76E12.1-RP11-204N11.1						4:intergenic:SLC6A11-SLC6A1	3:intron:LINC00087		4:intergenic:MIR3672-AL359851.1		4:exon:RP11-429A20.3	4:intron:ALOX12B			3:intergenic:WDFY1-MRPL44	4:intergenic:AL121899.1-RP11-128M1.1	4:intergenic:STOX2-ENPP6		4:intron:ALOX12B	4:exon:TIMELESS
				4:intergenic:ZBTB45-RN7SL525P	4:intergenic:RNA5SP338-GAS2	4:intergenic:SUB1-CTD-2004A9.1						4:intergenic:ATOH8-MIR6071	4:intron:CAMTA1		4:intergenic:RP3-526F5.2-RN7SKP189		4:intron:PLEKHM1	3:intergenic:KIF12-COL27A1			4:intron:EHMT1	4:intergenic:EGFR-LANCL2	4:exon:WDR87		3:intergenic:KIF12-COL27A1	4:intergenic:SKOR2-MIR4527
				4:intergenic:RP11-12A2.3-RP5-899B16.1	3:intron:KCNH1	4:intron:RALGAPA2						4:intron:RP11-507B12.2	4:intron:CABLES1		4:intergenic:ADAMTS3-RNU4ATAC9P		4:intergenic:LRP3/CTD-2540B15.13/SLC7A10-SLC7A10	3:intergenic:JUP-P3H4			4:intergenic:CDK18-RNU2-19P	4:intergenic:AP000282.3-OLIG2	4:intron:BCR		3:intergenic:JUP-P3H4	4:intron:RP11-298D21.1
				3:intergenic:AC093901.1-RP11-19E11.1	4:intergenic:BCHE-LINC01326	4:intergenic:PRKCA-AC006947.1						4:intron:SMAD9	4:exon:RGS12		4:intergenic:GBA3-RP11-412P11.1		4:exon:CNKSR1	4:intron:MYLK-AS2			4:intergenic:RP11-329N22.1-RRAGC/RP5-864K19.7	4:intergenic:AMER3-AC133785.1	4:exon:TOP3A		4:intron:MYLK-AS2	4:intron:PLA2G7
				4:intron:RXFP2	4:exon:RP11-315E17.1	4:intergenic:MIR7515HG-LINC00487						4:intergenic:RP3-439F8.1-GRAMD4	4:intron:RPRD2		4:intergenic:RP11-358H9.1-RP11-378J18.9		4:exon:ZP3	3:intergenic:ASRGL1/CTD-2531D15.5-SCGB1A1			4:intergenic:MIR3201-RP11-536P6.3	4:intron:LHPP	4:intron:SUCLG2		3:intergenic:ASRGL1/CTD-2531D15.5-SCGB1A1	4:intron:PAG1
				4:intergenic:RN7SKP125-ASTN2	3:intergenic:RP11-454K7.1-RP11-945F5.1	4:intron:RASGRF1						4:intergenic:NYAP1-RP11-44M6.1	4:intron:VTI1A		4:intergenic:HPVC1-LINC01445		4:exon:POMZP3	4:intergenic:RP3-437I16.1-AL139151.1			4:intergenic:NEXN-AS1-NEXN-AS1/NEXN	4:intergenic:RP11-420N3.3-RBFOX1	4:intergenic:TOX2-JPH2		4:intergenic:RP3-437I16.1-AL139151.1	4:intron:SLCO4C1
				4:intergenic:RP11-259K15.2-MBIP	4:intergenic:AC003658.1-FANCB	4:intergenic:RNA5SP38-LINC00460						3:intergenic:MIR4792-AC133680.1	4:intron:POLN		4:intergenic:HPVC1-LINC01445		4:intron:WBP2	4:intergenic:RP11-435O5.2-PTCH1			4:intergenic:LGALS7-LGALS7B	4:intergenic:HTRA1-DMBT1	4:intergenic:CTC-265F19.2-MIR7850		4:intergenic:RP11-435O5.2-PTCH1	3:intron:PLEKHG5
				4:intron:ADAMTS12	4:intergenic:RN7SL379P-RN7SKP194	3:intron:BAIAP2L1						4:intron:DNM2	4:intron:PCBP3		3:intron:RSU1		3:intergenic:RP11-665E10.4-RP11-164N3.1	4:intergenic:RP11-916L7.1-CTD-3229J4.1			4:intergenic:LGALS7-LGALS7B	4:intron:TRABD	4:intron:DCDC1		4:intergenic:RP11-916L7.1-CTD-3229J4.1	3:intergenic:CTD-2132N18.2-DHX58
				4:intergenic:LINC00399-LINC00676	4:intergenic:AC019185.4-RNA5SP117	3:intron:BAIAP2L1						4:intergenic:RNA5SP427-RP11-44F14.2	4:intergenic:RP11-513O13.1-RP11-567J20.3		4:intron:ZBTB41		4:intergenic:RP11-83B20.1-RP11-83B20.2	3:intergenic:RP11-264E18.1-RP11-442O18.2			4:intergenic:RP11-8L21.1-RNU6-381P	4:intron:TRABD	4:intergenic:LINC01309-DAOA-AS1/DAOA-AS1_1		3:intergenic:RP11-264E18.1-RP11-442O18.2	4:intron:RP11-459O1.2
				4:intron:SLC7A8	4:intron:USH2A	4:intergenic:FOXD2-AL356458.1						4:intergenic:MIR4509-2-GOLGA8S	4:intron:TOM1		4:intergenic:RP3-470L22.1-RP3-429O6.1			4:intergenic:RP11-168L7.1-LINC00524			4:intron:PDK3	4:intron:TRABD	4:intergenic:RP11-40A13.1-ASIC2		4:intergenic:RP11-168L7.1-LINC00524	3:intron:CHIT1
				4:intron:RP5-1069C8.2	4:exon:KRT73-AS1/KRT73	4:exon:WDTC1						4:intergenic:GOLGA8G-GOLGA8M	4:intron:ARMC4		4:intergenic:TMCC1-RNY3P13			4:intergenic:SGCZ-AC091559.1			4:intergenic:RP11-363J17.1-ABI2	4:intergenic:INHBA-AS1-GLI3	4:intergenic:BAI2-RP11-84A19.3		4:intergenic:SGCZ-AC091559.1	4:intergenic:CACNA1C-IT3-CACNA1C
				4:intron:KIAA1147	4:intergenic:AC093515.1-RP11-279O17.2	4:intergenic:MIR4318-RP11-687D19.1						4:intergenic:HERC2-GOLGA8F	4:intron:SIGLEC12		4:intergenic:FZD6-CTHRC1			4:intergenic:EPHB1-RP11-657O9.1			4:intergenic:LINC01508-LINC01501	4:exon:SASH3	4:intergenic:RP11-249M12.2-CTC-472C24.1		4:intergenic:EPHB1-RP11-657O9.1	3:intergenic:AC104417.1-RP11-953B20.1
				4:intron:ADCY6	4:intergenic:RNU6-1031P-RN7SL392P	4:intergenic:AC004692.4-HECW1						4:intergenic:GOLGA6L22-AC091565.1	4:intron:RNF213		4:intergenic:SGOL1/SGOL1-AS1-RNU6-822P			4:intergenic:CTD-2144E22.5/CTD-2144E22.6-RP11-244B22.11			4:intron:RP11-364C11.2	4:exon:SZT2	4:intergenic:KRT78-KRT8		4:intergenic:CTD-2144E22.5/CTD-2144E22.6-RP11-244B22.11	4:intergenic:MIR8058-RP11-22H5.1
				4:intergenic:SNORD78-VRK2	3:intergenic:FGF13-F9	4:intergenic:RNA5SP322-GRID1						4:intergenic:AC026495.1-GOLGA6L6	4:intron:KLHL22		4:intergenic:RP11-503G7.2-FBRSL1			4:intergenic:RNA5-8SP2-CTD-2144E22.9			3:intergenic:RP11-329N22.1-RRAGC/RP5-864K19.7	4:intergenic:MLLT4-RP3-470B24.5	4:intergenic:MBD2-SNORA37		4:intergenic:RNA5-8SP2-CTD-2144E22.9	4:intron:CACNG2
				4:intergenic:PCSK1N-TIMM17B	4:intron:ADAMTSL1	4:intron:CACNA2D3						4:intergenic:MIR4509-2-GOLGA8S	3:intron:LPIN1		4:intergenic:MIR4442-NGLY1			4:intergenic:CTD-2341M24.1-RP11-26L16.1			4:intron:BIN3	4:intergenic:RP11-16D22.2-LINC00457	4:intron:SHANK2		4:intergenic:CTD-2341M24.1-RP11-26L16.1	4:intergenic:RP11-118F19.1-CTD-2542L18.1
				4:intron:CNKSR3	4:intergenic:MAN1A1-MIR3144	4:exon:PCDH12						4:intergenic:TUBGCP5-GOLGA6L1	4:intergenic:SSX2IP-AC104169.1		4:intron:RP11-290K4.2			4:intergenic:RP11-2A4.4-CLDN18			4:intergenic:AC007006.1-RNU6-508P	4:intergenic:RNU2-8P-RNU1-18P	4:intron:CEP128		4:intergenic:RP11-2A4.4-CLDN18	4:intergenic:RP11-216L13.16/LCN10-LCN10/RP11-216L13.16
				4:intron:LCP2	4:intergenic:CCNG2-RP11-625I7.1	4:intron:SFXN1						3:intron:SLC17A9	4:intron:SDSL		4:intron:PTCHD2			4:intron:MYO5B			4:intergenic:RP11-449L23.3-RP11-277J6.2	4:intron:RBFOX3	4:intron:C1orf158		4:intron:MYO5B	4:intergenic:CMIP-RP11-960L18.1
				4:intergenic:PCDH9-AS4-PCDH9	4:intergenic:BRWD3-ACA64	4:intron:APCDD1L						4:intergenic:RP5-827L5.1-CDH4	4:intergenic:RP11-420N3.3/RBFOX1-RP11-185J20.1		4:intergenic:AL442643.1-RP11-527N12.2			4:intron:MYO1B			4:intergenic:UNC13A-MAP1S	4:intron:GOLGA6D/GOLGA6C	4:intergenic:CTD-2050E21.2-CTB-57H20.1		4:intron:MYO1B	4:intron:RP11-184M15.2
				4:intron:NRG3	4:intron:MANBA	2:intergenic:RP11-24P4.1-AC009695.1						4:exon:PTPN1	4:exon:S100A3		4:exon:RP11-1147P1.1			4:intron:SH2D4A			4:intergenic:KLHL4-ACA64	4:intron:GOLGA6D	4:intergenic:TRPC3-RN7SL335P		4:intron:SH2D4A	4:intergenic:RP11-16E12.2-KLF13
				3:intron:NPAS3	3:intron:KMO	4:intron:TJAP1						4:intron:AC058791.1	4:intron:PIGG		4:intergenic:RNU6-575P-AC004692.4			4:intron:UNC13C			4:intron:TP53	4:intron:GOLGA6B	4:intron:QSOX1		4:intron:UNC13C	4:intron:FBLIM1
				4:intergenic:AC073409.1-RP11-329A6.1	4:intergenic:CTC-281M20.1-DRD1	4:intergenic:RP5-887A10.1-RN7SKP247						4:intergenic:RNA5SP519-AC010970.1	4:intron:UPF1		4:intergenic:RP11-572N21.1/SP9-CIR1			4:intron:SPTBN4			4:exon:AHNAK	4:intron:GOLGA6A	4:intergenic:RP3-448I9.1-RP11-330A16.1		4:intron:SPTBN4	4:intergenic:RNU4-43P-RP11-351N6.1
				4:intergenic:RNY1P8-RP11-309J13.1	4:intergenic:RP11-163M18.1-RP11-398E10.1	4:intergenic:CXCR6-FYCO1						4:intergenic:ABBA01037346.1-5S_rRNA	4:intron:HDGFRP2		4:intergenic:UNC5C-UNC5C/RP11-710C12.1			3:intergenic:CAMTA1-RP11-338N10.1			4:intergenic:C10orf126-LYZL1	4:intergenic:CTC-265F19.3-CTC-265F19.1	4:intergenic:MIR587-CD24		3:intergenic:CAMTA1-RP11-338N10.1	3:intergenic:CTC-265F19.3-CTC-265F19.1
				4:intron:DNMT1	3:intron:PNPLA7	4:intergenic:SLC35F3-RP4-799P18.2						4:intergenic:MIR663AHG-RP4-610C12.4	4:exon:RP11-855A2.2/BPTF		4:intergenic:RP11-797E24.3-RP11-797E24.1			4:intergenic:PRSS38-WNT9A			4:intron:CCHCR1	4:exon:WWP2	4:intron:ZNF662		4:intergenic:PRSS38-WNT9A	4:intergenic:B3GALNT1-NMD3
				4:intergenic:CMKLR1-LINC01498	4:intergenic:IQCF3-IQCF2	4:intron:SFXN5						4:exon:ARMC1	4:intron:MAGEC3		4:intergenic:AC012671.1-AC012671.3			4:intron:AMFR			4:intergenic:MEGF6-MIR551A	4:intergenic:HGSNAT-RNU6-104P	4:intergenic:ACADSB-HMX3		4:intron:AMFR	4:intron:EEFSEC
				4:intron:IL1R1	4:intergenic:AC106869.2-BCYRN1	4:intron:RABL6						4:intron:COL4A2	4:intron:OTOG		4:intron:RP11-157D23.2			3:intergenic:HES6-PER2/AC096574.4			4:intergenic:RPS6KC1-RP11-554K11.2	4:intergenic:CTD-2555A7.2-ACSF3	4:intergenic:RP11-156P1.2-MIR5089		3:intergenic:HES6-PER2/AC096574.4	4:exon:CTD-3074O7.5/PELI3
				3:intron:DGKD	4:intergenic:AL512640.1-RP11-20J15.2	3:intergenic:AC006480.1-RP4-736H5.3						4:exon:LINC01573	3:intergenic:U51561.1-TBC1D22A		4:intergenic:RP11-685B13.2-LMNTD1			4:intergenic:RP11-430H10.3-RP11-958J22.1			4:intergenic:RP11-360A18.1-MIR147A	4:intron:SPON1	4:intergenic:RPL39L-RP11-208N14.4/RTP1		4:intergenic:RP11-430H10.3-RP11-958J22.1	4:intergenic:PTPRN2-AC006003.3
				4:intron:ZNF804A	4:intergenic:CYTIP-ACVR1C	4:intergenic:RP3-380E11.2-CD83						4:intron:MAST4	4:exon:CTC-378H22.2		4:intron:KB-1568E2.1			4:intergenic:LNP1-TMEM45A			3:intergenic:ROBO1-MIR3923	3:intron:UNC13D	4:intergenic:CTD-2026K11.6-CSPG4		4:intergenic:LNP1-TMEM45A	4:intergenic:TEX29-RP11-65D24.2
				4:exon:OXSR1	4:intergenic:NDUFS4-CTD-2081C10.1	4:intergenic:MAT2B-RNU6-168P						4:intergenic:AC016712.3-ACSL3	4:exon:ZDHHC14		4:intron:RP11-285G1.15			4:intergenic:PTBP2-AL592205.1			4:intron:TAF3	4:intergenic:OR2T12-OR2M7	4:intergenic:AC007163.2-AC007163.3		4:intergenic:PTBP2-AL592205.1	4:intergenic:LIPG-RP11-813F20.2
				4:intron:TGM6	4:intron:DLG2	4:exon:RP11-398K22.12						4:intergenic:RP11-803D5.4-AC068491.2	4:intron:EPHA10		4:intergenic:VCAM1-EXTL2			4:intergenic:RNU6-1109P-CLDN1			4:intron:SDK2	3:intergenic:AC090505.1-XXYLT1	4:intergenic:MYO1F-ADAMTS10		4:intergenic:RNU6-1109P-CLDN1	4:intron:SGSM1
				4:intergenic:ZWINT-SNORD2	4:intergenic:ZNF644-HFM1	4:intergenic:RP11-666E17.1-AL357095.1						4:intron:BBS2	4:intron:UMODL1		4:intergenic:DOCK1-NPS			4:intron:NTNG2			4:intergenic:AL157399.1-AC068062.1	3:intron:TG	4:intron:MFSD2A		4:intron:NTNG2	4:intergenic:UXT/UXT-AS1-AL022578.1
				4:intergenic:TSPAN12-ING3	4:intergenic:WDR1-ZNF518B	4:intron:MKLN1-AS						4:intergenic:MIR4435-1-PLGLB2	3:intergenic:AC092580.4-AC007463.2		4:intergenic:AC110810.1-RP11-257A22.1			4:intron:TICAM1			4:intergenic:TMEM63C-SNORA32	3:exon:CALCOCO1	4:intron:ATRNL1		4:intron:TICAM1	4:intergenic:TCF7L1-TCF7L1-IT1
				4:intergenic:OR6B2-PRR21	4:intron:HNRNPAB	4:intergenic:AC006371.1-TMSB4Y						4:intron:RP11-114B7.6	4:intergenic:STK25/FARP2-STK25		4:intergenic:MMP28-AC015849.12			4:intergenic:RNU6-1085P-AC083864.3			4:intron:GRIK5	3:intron:CNKSR2	4:intergenic:FAM172A/MIR2277-POU5F2		4:intergenic:RNU6-1085P-AC083864.3	4:intron:WDR37
				4:intergenic:DOCK10-AC067961.1	4:intergenic:IGLV3-19-AC244250.4/IGLV2-18/IGLL5	4:intergenic:AL359262.1-RNU7-88P						4:intergenic:RP11-388N2.1-RP11-500B12.1	3:intergenic:USH1C-OTOG		4:intergenic:GS1-542M4.4-FAM9B			4:intergenic:RP11-638I8.1-RNU6-326P			4:intergenic:ASB2-LINC00521	4:intergenic:ZNF358-ZNF358/CTD-2207O23.12/CTD-2207O23.11	4:intron:PRKCE		4:intergenic:RP11-638I8.1-RNU6-326P	4:intron:KIAA1731NL
				2:intergenic:PLXNA2-RP11-565N2.1	4:intron:MYOM2	4:exon:UCK2						4:intergenic:AP000350.5/AP000350.1-GSTT2B	4:exon:EVI5L		4:exon:CTD-2207O23.3/ARHGEF18			4:intergenic:RNU6-1335P-RNU6-1052P			4:intergenic:PRAC1-PRAC2/HOXB13-AS1_1	4:exon:SEZ6L2	3:intron:CTD-2540M10.1		4:intergenic:RNU6-1335P-RNU6-1052P	4:intergenic:C16orf45/RP11-1021N1.1-C16orf45
				4:intron:SYNE1	4:exon:PKD1L2	4:intergenic:CTD-2036A18.2-CTD-2123J17.2						4:intergenic:GSTT2-CABIN1	4:intron:KCNK9		4:intergenic:OR5K3-RP11-325B23.2			4:exon:AC005330.2			3:exon:SEMA4C	4:intergenic:CYP4V2-KLKB1	4:intergenic:KLF17-Y_RNA		4:exon:AC005330.2	4:exon:AP1M1
				4:intergenic:RNU1-89P-RP11-775H9.3	4:intergenic:IL36G-IL36A	4:intron:NR3C2						4:intergenic:RP11-94I2.4-RNVU1-7	4:intergenic:RP11-344B23.2-MIR4540		4:intergenic:RP11-168K11.3-RP11-18B16.2			4:exon:FURIN			4:intergenic:AC022142.1-RGMB/RGMB-AS1	4:intergenic:RP4-614C15.3-RP11-164D18.2	4:exon:NME8		4:exon:FURIN	4:intron:LINC00893
				4:intron:ESYT1	4:intergenic:GNPDA2-RP11-362I1.1	4:intergenic:RN7SKP170-RP11-665G4.1						4:intron:U1	4:intergenic:LRFN2-RP11-121P10.1		3:intron:RHD			4:intergenic:ADAT3-SCAMP4			4:intergenic:RP11-349E4.1-RP11-127L21.1	4:intron:RP1-293L6.1	4:intergenic:CTD-2009A10.1-RP11-53L24.1		4:intergenic:ADAT3-SCAMP4	4:intergenic:MIR3680-1-SPN
				4:intergenic:LINC01460-MRPL33	3:intron:TTC27	4:intergenic:LINC00333-LINC00375						4:intergenic:ACSL3-KCNE4	4:intron:TRIAP1		4:intergenic:DLG2-RNU6-1292P			3:intergenic:C10orf107-RP11-491H19.1			4:intron:MYBBP1A	4:intergenic:RP1-32I10.10-CTA-397C4.2	4:intron:SCAF4		3:intergenic:C10orf107-RP11-491H19.1	4:intergenic:MIR3680-2-CTB-31N19.5
				4:intron:ALK	4:intron:THADA	4:intergenic:Y_RNA-FZD9						4:intergenic:RP11-246A10.1-MBNL1-AS1/MBNL1	4:intergenic:PARK7-ERRFI1		3:intergenic:RP5-1030M6.3-TOX2			3:intron:RUNDC3B			4:intergenic:WIPF1-AC018890.6	4:intergenic:IL6R-SHE/RP11-350G8.9	4:intergenic:AC002383.2-RNU6-274P		3:intron:RUNDC3B	4:intron:FAM219A
				4:intergenic:RP11-552E10.1-SEMA6D	4:intergenic:RNU6-320P-LINC00892	4:intron:FAM3C						4:intergenic:RP11-353P15.1-RNU6-976P	4:intron:PNPLA5		3:intron:RP11-727A23.10			3:intergenic:SRGAP3-AS2-SRGAP3-AS3			4:intron:CC2D1B	4:intergenic:ZFAS1-KCNB1	4:intron:RP11-529E10.7		3:intergenic:SRGAP3-AS2-SRGAP3-AS3	4:intergenic:AL732479.1-GRID1
				3:intron:RP11-400N13.1	4:intergenic:RP11-666E17.1-AL357095.1	4:intergenic:RNU6-927P-UBC						3:intergenic:MIR548AP-RP11-553E24.3	4:intergenic:NAT1-NAT2		3:intergenic:SLC16A7-AC091517.1			4:intron:P2RX1			4:intron:WDFY2	4:intergenic:UMODL1-ABCG1	4:intron:TBXAS1		4:intron:P2RX1	4:intergenic:RP11-147G16.1-AL357973.1
				4:intron:ZNF66	4:intergenic:ADAMTS5-AP001604.1	3:intron:FMOD						4:intron:PIGZ	4:intergenic:RALYL-LRRCC1		4:intron:CHST15			4:intergenic:GPR35-AQP12B			4:intron:ZNF366	4:exon:ECE1	2:intergenic:RNU6-39P-CCDC102B		4:intergenic:GPR35-AQP12B	4:intergenic:MEOX2-AC005550.3
				4:intergenic:RP11-404J23.1-RP11-460H9.1	4:intergenic:BRWD3-ACA64	4:intergenic:LPAR4-P2RY10						3:intron:RP11-361H10.3	4:intergenic:MIR4289-RP11-791O21.5		4:intergenic:CDH6-DROSHA			4:intron:ACTB			4:intergenic:LECT2-TGFBI	4:intron:CAMTA1	4:intron:ASXL3		4:intron:ACTB	4:intergenic:RPS14-CTC-367J11.1
				4:intergenic:RNU2-20P-MIR551B	4:intron:DKK3	4:intergenic:MERTK-TMEM87B						4:intergenic:MIR770-RP11-123M6.2	4:intergenic:RP11-167H9.5-RP11-167H9.4		4:intron:UGGT2			4:intergenic:EPB41L4A-AS2-RP11-159K7.2			4:intergenic:LYSMD4-AC090825.2	4:intergenic:RP11-655G22.1-RN7SKP222	4:intergenic:RP11-789C17.1-PTPRM/RP11-789C17.5		4:intergenic:EPB41L4A-AS2-RP11-159K7.2	4:intron:MTHFSD
				4:intron:CCNY	4:intergenic:RNA5SP103-AC012451.1	4:intergenic:RP5-1063M23.1-RP5-1063M23.2						4:intergenic:AC062017.1-AC079612.1	4:intergenic:H19/H19_1/AC051649.1/H19_2/H19_3-IGF2/AC132217.4		4:intergenic:RP11-642C5.1-RP11-37B2.1			4:intron:CNIH3			4:intron:CACNA1E	4:intron:UBE3C	4:intergenic:MIR4802-RBM47		4:intron:CNIH3	4:intron:CLDN14
				4:intergenic:ITM2A-TBX22	4:intergenic:MIR2114-MAMLD1	4:intergenic:AC096649.3-AC016751.3						4:intergenic:MIR6078-RP11-433J20.2	4:intron:ANKRD33B		4:intron:MDM1			4:intergenic:PHF2-MIR4291			4:intergenic:ARR3-RAB41	4:intergenic:AL391867.1-LINC00587	4:exon:PLA2G4B/JMJD7-PLA2G4B/SPTBN5		4:intergenic:PHF2-MIR4291	4:exon:SLC27A4
				4:intron:ZFHX3	4:intron:KANK4	4:intron:LINC01478						4:intergenic:RP11-222N13.1-SOX6/MIR6073	4:intron:DIS3L2		4:exon:NIM1K			4:intergenic:RP11-460H9.1-LINC00290			4:intron:FHOD3	4:exon:SMKR1	4:intergenic:RASGEF1C-MAPK9		4:intergenic:RP11-460H9.1-LINC00290	4:intron:SDK2
				4:intergenic:Y_RNA-RP11-715C4.1	2:intron:PKP1	4:intergenic:FUT8-CTD-2014B16.3						3:intergenic:RP1-5O6.6-TMEM184B	4:intergenic:ADAMTS2-RP11-443C10.2/RP11-443C10.1		4:intergenic:LINC00458-AL512655.1			4:intergenic:AC073257.1-Y_RNA			4:intron:MYT1L	4:intergenic:RP11-569G13.3-HSD17B3	4:intergenic:LINC00448-AL442643.1		4:intergenic:AC073257.1-Y_RNA	4:intron:CFAP46
				4:intron:LINC00698	4:intergenic:AC108868.6-ST6GAL2	4:intergenic:CTD-2026K11.6-CSPG4						4:intergenic:RP4-745E8.2-VWA5B1	4:intron:ABTB2		3:intergenic:PRDM9-C5orf17			4:intergenic:LINC01346-RP5-1166F10.1			4:intron:RASGEF1A	4:intergenic:RNA5SP98-AC079117.1	4:intron:RFTN1		4:intergenic:LINC01346-RP5-1166F10.1	3:intergenic:CCR3-CCR1
				3:intron:PAN3	4:exon:F13A1	4:intergenic:CTD-2071N1.1-RP11-114H24.7						4:intergenic:CTC-454I21.3/ZNF585A-ZNF585A/CTC-454I21.3	4:intergenic:RNA5SP431-RP11-467I17.1		4:intergenic:MEG8-SNORD113-1			4:intergenic:RP11-432J3.4/PCDH20-AL596329.1			4:intron:CACNA1G	4:intron:ERC2	4:intergenic:Y_RNA-TBC1D31		4:intergenic:RP11-432J3.4/PCDH20-AL596329.1	4:exon:ATXN2L/RP11-24N18.1
				4:intron:CDK14	4:intergenic:RP11-930O11.1-RP11-624J12.1	3:intron:ABCA1						4:intergenic:RP11-281J9.2-WWOX	4:intron:NUMB		3:exon:LRRN2			4:intron:C16orf70			4:intron:MYT1L	4:intergenic:POTEM-RP11-597A11.11	4:exon:C6orf222		4:intron:C16orf70	4:intergenic:AC073316.1-AC069286.1
				4:intergenic:RP11-415G4.1-RN7SKP6	3:intergenic:PLSCR4-PLSCR2	4:intron:GCC2						4:intergenic:LILRB1-KIR2DL3/KIR3DL3/CTB-61M7.1/KIR3DL1	3:intergenic:RP11-11N9.4-AC104037.1		4:exon:RP11-1078H9.6			4:intron:PIGQ			4:exon:RP11-401P9.4	4:intron:LGR4	4:intergenic:NAV2-AS4-MIR4486		4:intron:PIGQ	4:intron:EVL
				4:intergenic:RNU2-47P-TYRP1	3:intron:RP11-296O14.3	4:intron:CSMD1						4:intergenic:SCARNA15/AL021395.1-AL031681.1	4:intron:LINC00969		4:intergenic:AC026305.1-U3			4:intergenic:RP1-32I10.10-CTA-397C4.2			4:intergenic:GPRC5C-CD300A	4:intergenic:RP11-53B2.3-RP11-53B2.6	4:intron:SLC16A1-AS1		4:intergenic:RP1-32I10.10-CTA-397C4.2	4:intergenic:RP11-391A7.1-WDPCP/MDH1
				4:intergenic:AL450244.1-RNU6-778P	4:intergenic:RP11-431N15.2-LINC01420	4:intergenic:AC004692.4-HECW1						4:intron:RP11-110L15.1	4:intron:SEC23A		3:intron:RHCE			4:intron:EEFSEC			4:intergenic:RP11-449J1.1-DNAH14	4:intergenic:AC013248.2-AC005863.1	4:intergenic:RP11-157E21.1-RP11-513H8.1		4:intron:EEFSEC	3:intron:RASA3
				4:intron:TBC1D32	4:intergenic:RNU6-1325P-AC095061.1	4:intergenic:MECOM-RP11-641D5.2						3:intergenic:ROR1-AS1-ROR1	4:intron:KRT8		2:intergenic:RP11-760D2.5-AC118758.1			4:intron:HNRNPF			4:intergenic:RP11-394B2.6-VAC14-AS1	4:intergenic:SKA1-MAPK4	4:intron:CDC42BPA		4:intron:HNRNPF	4:intergenic:LINC00566-PARP4
				4:intron:ATP6V0D2	4:intergenic:TRBV17-TRBV18	4:intron:LOXHD1						4:intergenic:INSRR-NTRK1	4:intergenic:RP4-536B24.3-SLC7A5		3:intergenic:RP11-739P6.1-RP11-739P6.2			3:intergenic:RP11-680G10.1-AC092377.1			4:intergenic:AC007952.6-AC007952.6/GRAPL	4:intergenic:CTD-2311B13.2-POTEG	4:intergenic:SNORD78-EXOC6B		3:intergenic:RP11-680G10.1-AC092377.1	3:intron:JAK2
				4:intergenic:LIPG-RP11-813F20.2	4:intergenic:AC006000.5-AC005019.3	4:intergenic:RP11-142J21.2-SEMA6D						3:intron:C18orf8	4:intron:NPHP4		4:intergenic:SNORD28-RP11-518I13.1			4:intron:DPP10			4:intron:PKP1	4:intron:IRF4	4:intergenic:RNU6-258P-SPECC1		4:intron:DPP10	4:exon:ARHGEF10L
				3:intron:MED14	3:intergenic:GPR126-RP11-440G9.1	4:intron:SLC6A20						4:intergenic:GNAS-AS1-RP4-806M20.3	4:intergenic:FMOD-PRELP		4:intergenic:AGBL1-RP11-133L19.3			4:intron:SCCPDH			4:intergenic:HS1BP3-GDF7		4:intron:ST6GAL1		4:intron:SCCPDH	4:intergenic:ARHGAP21-PRTFDC1
				4:intergenic:KCNJ5-TP53AIP1	4:intergenic:RIMS1-FO393414.1	4:intergenic:GRIP2-AC090952.5						4:exon:MROH6	4:intergenic:PDE8A-AC044860.1		4:intergenic:AC096763.1-PABPC4L			3:exon:STK4-AS1			4:intergenic:BAIAP2L1-NPTX2		4:intergenic:TEF-CTA-223H9.9		3:exon:STK4-AS1	4:intron:KLHL29
				4:intergenic:AC130885.1-RP11-451B8.1	4:intergenic:RP11-393K12.2-SFMBT2	4:intergenic:MMP16-RP11-586K2.1/MMP16						4:intergenic:MIR619-SSH1	4:intergenic:RN7SL135P-CTD-3046C4.1		4:intron:ANO2			4:intron:H1FX-AS1			4:intergenic:CHRM2-AC009264.1		4:intergenic:RNU7-53P-HINT1		4:intron:H1FX-AS1	4:intergenic:DCTN1-AS1/DCTN1-C2orf81
				4:exon:ERICH1	3:intergenic:RP11-125D12.2-RP3-393E18.2	4:intergenic:EFCAB14-CYP4B1						4:intergenic:RP11-260M19.2-RP11-260M19.1	4:intergenic:ID3-MDS2		4:intergenic:DERA-SLC15A5			4:intergenic:GNPDA1-NDFIP1			4:intergenic:ZFP28-AC007228.11		4:intergenic:SNORA40-RP11-111J6.2		4:intergenic:GNPDA1-NDFIP1	4:intron:AC009878.2
				4:intron:GRIN2B	3:intergenic:CTD-2015A6.1-CTD-2015A6.2	4:intergenic:BMP4-CDKN3						4:intergenic:ADAM23-AC010731.3	4:intron:SPINT1		4:intergenic:CRELD2-CITF22-49E9.3			4:intergenic:NUAK1-RP11-114F10.3			4:intergenic:AC002070.1-TMEM233		4:intergenic:LINC00316-BX322559.3		4:intergenic:NUAK1-RP11-114F10.3	4:exon:IGHE
				3:intergenic:AC068286.1-NBAS	4:intergenic:AC139712.4-AC019196.1	4:intergenic:RANBP3L-RNA5SP181						4:intergenic:RP11-21J7.1-AL136456.1	4:intron:SMAD3		4:intron:NEUROD1			4:intergenic:RP11-513N24.1-RNA5SP428			4:intron:GGT1		4:intergenic:PHF21A-RP11-702F3.3		4:intergenic:RP11-513N24.1-RNA5SP428	4:exon:B4GALNT1
				4:intron:CFI	4:intergenic:snoU13-RNU6-573P	4:intergenic:RP11-514F8.2-AL356154.1						4:intron:PRKCG	4:intron:ARHGAP22		4:intergenic:RP11-328K15.1-RP11-355F22.1			4:intergenic:AC107025.1-LINC00971			4:intergenic:AC007952.5-RP11-160E2.6/SNORD3D		4:intergenic:DOK5-RNU4ATAC7P		4:intergenic:AC107025.1-LINC00971	4:intergenic:AC074035.1-SNORA20
				4:intergenic:CTC-338M12.1-MIR4638	3:intergenic:RNU6-255P-AC009977.1	4:intergenic:CXCL12-RP11-733D4.1						4:intergenic:ARHGAP4-NAA10	4:exon:ACOT11		4:intergenic:CTD-2203A3.1-CTD-2288O8.1			4:intergenic:CTD-2523D13.2-AP001994.1			4:intron:PER1		4:intron:CDC73		4:intergenic:CTD-2523D13.2-AP001994.1	4:intergenic:RGS13-RGS2
				4:intergenic:RP11-371M22.1-RN7SKP89	4:intergenic:ADAMTS12-RXFP3	4:intergenic:APLF-PROKR1						3:intergenic:RNA5SP299-RP11-428L9.1	4:intron:AP000998.2		4:intergenic:HTR2A-RN7SL700P			4:intergenic:LINC00354-SNORD44			4:intron:NEIL2		4:intron:DDX42		4:intergenic:LINC00354-SNORD44	4:intergenic:MIMT1/MIMT1_2-USP29
				4:intergenic:PRDM2-RNU6-1265P	4:intergenic:AL356253.1-AL354775.1	3:intron:LINC01470						4:intergenic:RNU6ATAC21P-AL138885.1	4:intron:RASGRF1		4:exon:BTN3A3			4:intron:MAD1L1			4:intergenic:FBN3-CERS4		4:intergenic:AC073094.4-MICALL2		4:intron:MAD1L1	4:intron:RP11-407A16.4
				4:exon:KB-1125A3.12/SLC2A11/AP000350.10	4:intron:RP11-305B6.3	4:intergenic:RP11-136H19.1-RP11-332H18.7						4:intergenic:RP11-526A4.1-RNA5SP167	4:intergenic:AC019055.1-LINC00954		4:intergenic:AP000350.5/AP000350.1-GSTT2B			4:intron:MAD1L1			4:intron:CRACR2B		4:intergenic:CTD-2130O13.1-SMAD2		4:intron:MAD1L1	4:intergenic:AC006487.1-RP5-1029K10.2
				4:intergenic:RP11-711K1.7-RP11-434C1.2	4:intron:RP11-14J7.6	4:intron:ZNRF1						4:exon:LMOD2	4:intron:REXO1		4:intergenic:ANK2-RP11-650J17.1			4:intergenic:NARFL-MSLN			4:intergenic:RNU6-880P-FAM183A		4:intergenic:ZNF527-CTD-2086O20.1		4:intergenic:NARFL-MSLN	4:intergenic:ZNF302-CTD-2553L13.10
				4:intron:WT1	4:intergenic:GMNC-OSTN	3:intron:AHRR						4:intron:C2orf82	2:intergenic:RP4-570O12.3-AL139042.1		4:intergenic:RNA5SP229-BBS9			3:intron:FAM107B			4:intron:BACH1		4:intergenic:AC005926.1-CXorf21		3:intron:FAM107B	4:intergenic:TECTB-ACSL5
				4:intron:SGMS2	4:intergenic:RP11-321E2.4-RP11-454P21.1	4:intron:TECTA						4:exon:LCP1	3:intergenic:MAS1-IGF2R		4:intron:SLC16A9			4:intergenic:MAGED4B-MAGED4			4:intergenic:AL035610.2-AF131217.1		4:intron:BAZ2B		4:intergenic:MAGED4B-MAGED4	4:intergenic:RP11-379J5.5-DTD1
				4:intron:PPP2R2B	4:intergenic:AC093430.1-RP4-726F1.1	4:intergenic:LUZP1-RNU6-514P						4:intron:LRRC3B	4:intron:GRXCR1					4:intergenic:RNU6-1091P-FIGNL1			4:intergenic:RP11-504A18.1-AC119674.1		4:intergenic:NAA16-RNU6-57P		4:intergenic:RNU6-1091P-FIGNL1	4:intron:HK2
				4:intergenic:RP11-61K12.2-PLXNA1	4:intergenic:RP11-579E24.2-LINC01289	4:intergenic:COL6A2-FTCD						4:intron:PQLC2L	4:intron:JAKMIP3					4:exon:MARCO			4:intergenic:RNU6-684P-C14orf180		4:intergenic:CYP2S1-AXL		4:exon:MARCO	3:exon:C1orf27
				4:intergenic:BHLHE40-AS1-BHLHE40/BHLHE40-AS1	4:intergenic:RP11-79H23.3-AC009941.1	4:intergenic:CDR1/CDR1-AS-MIR320D2						4:exon:PPM1G	4:intron:INF2					4:intergenic:MIR4318-RP11-687D19.1			4:intron:STX2		4:intron:LINC01405		4:intergenic:MIR4318-RP11-687D19.1	4:intergenic:KCTD21/USP35-USP35
				4:intergenic:RP11-44L9.3-CTD-2009A10.1	4:intron:AGBL3	4:intron:RAB3GAP2						4:intron:MFSD2B	4:intron:MAPKAPK3					3:intron:RP11-548M13.1			4:exon:CDC14A		4:intergenic:RP11-309M7.1-AC097713.3		3:intron:RP11-548M13.1	4:intron:PLD5
				4:intron:FRMD5	4:intergenic:CTD-2307P3.1-RP11-305B6.3	4:intergenic:NRG2-Y_RNA						3:intergenic:RP11-190P13.2-GAP43	4:intergenic:LINC01194-RP11-419C19.2					4:intron:RP11-1102P16.1			4:intergenic:Y_RNA-LSINCT5		4:intergenic:RNU6-693P-FASLG		4:intron:RP11-1102P16.1	4:exon:MYO18A/TIAF1
				4:intron:KCNQ1	4:intergenic:AC016682.1-RND3	4:intergenic:GS1-57L11.1-CSMD1						4:intron:LPHN2	4:intergenic:GJA4-RP5-997D16.2					4:intergenic:RNU6-1-RP11-34F13.3			4:intergenic:RP5-1132H15.1-TPST1		4:intergenic:KCNH7-AC007740.1		4:intergenic:RNU6-1-RP11-34F13.3	4:intergenic:RP11-797M17.1-BTBD11
				4:intergenic:AC007560.2-NRXN1	4:intergenic:AC117444.1-EPHA6	4:intergenic:TMEM47-FAM47B						3:intron:DGKG	4:intergenic:RSPO4-PSMF1					4:intergenic:CXCL12-RP11-733D4.1			4:intergenic:RP11-316M20.1-AC104981.1		4:intron:SPECC1		4:intergenic:CXCL12-RP11-733D4.1	4:exon:RAB3B
				4:exon:CTD-2552K11.2	4:intergenic:RP11-61G19.1-MIR572	4:intron:RP11-412H8.2						3:intron:GRHL2	4:exon:PLIN5/CTB-50L17.14					4:intergenic:RP11-320G24.1-Y_RNA			4:intron:SH3BP4		4:intergenic:MIP-SPRYD4		4:intergenic:RP11-320G24.1-Y_RNA	4:intron:RP11-69C17.4
				4:intron:TMEM45A	4:intergenic:EYS-RNU7-66P	4:exon:STX1B						4:exon:TNNI3	4:intron:FAM222A-AS1					4:intergenic:RAD50-AC004041.2			4:intergenic:AP001994.1-RP11-831A10.2		4:intron:ERC1		4:intergenic:RAD50-AC004041.2	4:intergenic:CTD-2015G9.2-RP11-134D3.1
				4:intron:ZNF766	4:intergenic:FAM78B-RP11-479J7.2	4:intergenic:RP11-334N17.1-CAMTA1						4:intron:ITGA4	4:intergenic:RP4-799P18.4-MIR4671					4:intron:RABGAP1L			4:intergenic:RP11-744A16.4-EPN2		4:intron:TMEM241		4:intron:RABGAP1L	4:intergenic:AL158175.1-RP4-753D10.5
				4:intergenic:SNX9-SYNJ2	4:intergenic:RP11-1041F24.1-RP11-587P21.2	3:intron:NRXN1						4:intergenic:RP11-622J8.1-Y_RNA	4:intergenic:GPRC5C-CD300A					4:intron:NUMBL			4:intergenic:AL139151.1-AC092265.1		4:intergenic:TRPM3-Metazoa_SRP		4:intron:NUMBL	4:intergenic:RP11-264E18.1-RP11-442O18.2
				4:intron:ST3GAL1	4:intergenic:RP11-90C4.3-RP1-158P9.1	4:intron:SYT7						4:exon:RANBP1	4:intron:ARIH2					4:intron:PTH1R			4:intron:RP11-472K22.1		4:intergenic:LL09NC01-139C3.1-RP11-145E17.2		4:intron:PTH1R	4:exon:FAM149B1/DNAJC9
				4:intergenic:LINC01478-RP11-456K23.1	4:intergenic:AC005915.1-MEGF10	4:intron:DSCAM						4:intergenic:RP11-461F16.3-E2F7	4:intergenic:AC012065.4-RP11-130L8.2					4:intron:DOCK4			4:intergenic:CTD-2299N12.1-FLJ33360		4:exon:PTPRU		4:intron:DOCK4	4:intergenic:RNU6-491P-ATF7IP
				4:intergenic:RNU6-10P-CDK6	4:intergenic:RN7SKP120-TUSC1	4:intron:DSCAM						4:intergenic:LINC01500-DAAM1	4:intergenic:LINC00431-LINC00368					4:intergenic:RP11-147C23.1-RNU1-130P			4:intergenic:CLDN4-WBSCR27		4:exon:CLCN4		4:intergenic:RP11-147C23.1-RNU1-130P	4:intergenic:LINC01044-SPACA7
				4:intergenic:SSX2IP-AC104169.1	4:intergenic:RNA5SP56-TBX15	4:intron:DSCAM						4:intergenic:AC073130.3-AC002066.1	4:intron:MTMR1					2:intergenic:ACER3-CTD-2547H18.1			4:intergenic:KLHL29-AC011239.1		4:intergenic:COL13A1-AL138925.1		2:intergenic:ACER3-CTD-2547H18.1	4:intergenic:TACC3-FGFR3
				4:intron:WTIP	4:intergenic:RNU6-645P-JARID2	4:intergenic:ELP6-AC099778.1						4:intron:LHFPL4	4:intergenic:RP11-443C10.1/RP11-443C10.2-RP11-798K23.1					4:intron:SLC4A7			4:intergenic:RP11-155I9.1-IPO8		4:intergenic:RP11-642C5.1-RP11-37B2.1		4:intron:SLC4A7	4:exon:FGFR1
				4:intron:MAMSTR	4:exon:IER2/CTC-250I14.6	4:intergenic:AL954742.1-LINC01310						4:intergenic:SNORA16-RP11-298P3.4	4:intron:LIG1					4:exon:PRR29/ICAM2			4:intergenic:RP11-472N13.2-AL161935.1		4:intergenic:AC011313.1-C12orf75		4:exon:PRR29/ICAM2	4:intron:TCERG1L
				4:intergenic:RP11-58K22.1-CD82	4:intron:NPPC	4:intergenic:RP11-524P6.1-RNU6-630P						4:intron:TNFRSF13B	4:intergenic:SERPINB9-RP1-90J20.2					4:intergenic:SHANK2-RP11-826F13.1			4:intron:LINC01411		4:intergenic:RNA5SP433-WFDC1		4:intergenic:SHANK2-RP11-826F13.1	4:intergenic:RNU6-1163P-RP11-437J19.1
				4:intergenic:IRS2-IRS2/RP11-40E6.1	4:intergenic:RP11-99H8.1-RP5-952N6.1	4:intergenic:RP11-167P20.1-RP11-541P9.3						4:intron:ACAA1	4:intron:EPHX2					4:intron:RP11-724M22.1			4:intron:RASGEF1A		4:intergenic:TTPA-YTHDF3-AS1		4:intron:RP11-724M22.1
				3:intergenic:XX-FW80269A6.1-PASD1	4:intergenic:RNU6-663P-RP11-11N9.4	3:intergenic:SNORA31-RNU6-649P						4:intron:PAPLN	4:intron:ACSBG1					4:exon:HARS2			4:intergenic:LINC00313-HSF2BP		4:intron:GTF3C1		4:exon:HARS2
				4:intron:RP11-1101H11.1	4:intergenic:RP11-80B9.1-RGS7	4:exon:DENND4B						4:intergenic:MRM1-CTB-75G16.3	3:intergenic:LINC01076-MTMR6/AL590787.1					4:intron:SLC6A20			4:intergenic:AC147651.5-PRKAR1B		3:exon:C1orf228		4:intron:SLC6A20
				4:intergenic:RP11-844P9.2-SIMC1	3:intergenic:CDC7-TGFBR3	4:intron:ACACA						4:intergenic:DRD1-SFXN1	3:intron:CTC-254B4.1					4:intergenic:RP11-70D24.4-AC009159.1			4:intron:RP11-380O24.1		4:intergenic:C1QB-EPHB2		4:intergenic:RP11-70D24.4-AC009159.1
				4:intergenic:RP11-706D8.3-LINC00578	3:intron:RP11-349K16.1	4:intron:SUPT3H						4:intergenic:MYO18A-CRYBA1	4:intron:TMEM110-MUSTN1/TMEM110					4:intergenic:TTTY16-TTTY12			4:intergenic:AL355361.1-RP11-118K6.2		4:exon:BX322557.10		4:intergenic:TTTY16-TTTY12
				4:intergenic:Y_RNA-MIR5681A	4:intergenic:MFSD1-RP11-170K4.2	4:intron:DOCK1						4:intron:PAK3	4:intergenic:GLYATL2-RP11-780O24.2					4:intron:CCDC144NL-AS1			4:intergenic:RNA5SP398-PAQR5		4:intergenic:RP11-567L7.5-LINC01476		4:intron:CCDC144NL-AS1
				4:intron:LINC00547	4:exon:CDCA2	4:exon:FAM221B						4:intergenic:CRADD-RP11-887P2.5	4:intron:LHFP					4:intron:TNFRSF13B			4:intron:WDR34		3:intergenic:RP11-151E14.1-RP5-827L5.2		4:intron:TNFRSF13B
				4:intron:PPM1B	4:exon:ACKR1	4:intron:WNK2						4:exon:INTS1	4:intergenic:RP11-13K12.6-RP11-316M20.1					4:intergenic:RP11-326A13.1-AC112693.1			4:intron:MMP16		3:intergenic:FGFR4-NSD1		4:intergenic:RP11-326A13.1-AC112693.1
				4:intron:STK39	4:intron:HHATL	4:intron:SPTBN1						4:intergenic:NOP58-RN7SL753P/AC064836.1	4:intergenic:MKRN3-MAGEL2					4:intergenic:AC018737.3-AC062020.2			4:exon:TESK1		4:intergenic:RP11-154H12.3-KCNG2		4:intergenic:AC018737.3-AC062020.2
				4:intergenic:RNA5SP337-NELL1	4:intron:SPIRE1	4:exon:RPRD2						4:intron:ADAMTSL1	4:intergenic:RP11-760H22.2-COL14A1								4:intron:RP11-459E5.1		4:intergenic:LINC00558-LINC00458
				4:exon:KIF19	4:intergenic:RP11-114H21.2-CTB-1I21.1	3:intron:UPF1						4:intergenic:PTPN20A-GDF10	4:intron:NDUFAF2								4:intergenic:MIR5010/ATP6V0A1-ATP6V0A1		4:intergenic:KCNIP1-CTC-265N9.1
				4:intergenic:PEBP4-RP11-87E22.2	4:intron:POLDIP3	4:intron:ZC3H18						4:intron:M1AP	4:intron:IQCA1								4:intergenic:UNC93A-TTLL2		4:intergenic:LY6D-RP11-706C16.8
				4:exon:OOSP2	4:intergenic:SLC6A15-TSPAN19	4:intron:MYO5B						4:intron:C4orf19	4:intron:IQCA1								4:intergenic:AL021917.1-BTN3A2		4:intron:ADAMTS9-AS2
				4:intron:IQGAP3	4:intergenic:RP11-485F13.1-AL109750.1	4:intergenic:TRIM29-AP000679.2						4:exon:EVPL	4:intron:PMEPA1								4:intron:CDK14		4:intergenic:FLJ16779/NKAIN4-NKAIN4
				4:intergenic:WDR1-ZNF518B	4:intron:TPRG1	4:intergenic:RNU6-1184P-RNA5SP249						4:intergenic:AL162759.1-MIR5580	4:intron:RP11-345M22.2								4:intergenic:CH507-39O4.2-CH507-42P11.3		4:intergenic:DLG1-AS1-AC128709.3
				4:intergenic:RN7SL702P-TTTY15	4:intergenic:SMAD4-MEX3C	3:intergenic:AC006926.1-AC091320.1						4:intron:MYH9	4:intergenic:AL607076.1-TCERG1L								4:intron:PAXIP1		4:exon:RP11-208N14.4
				4:intergenic:CNTN4-AS2-CNTN4	4:intergenic:SLC13A5-XAF1	4:intergenic:IER5-RP11-540K16.1						4:intron:CTD-2509G16.5	4:intron:GPSM1								4:intergenic:RP11-407G23.2/RP11-407G23.5-CPNE2		4:intergenic:FAM91A1-FER1L6
				4:intergenic:ELAVL4-RP11-567C20.2	4:intergenic:SMIM20-RBPJ	4:intergenic:AL354984.3-RP13-379L11.4						4:intron:CA12	4:intergenic:5S_rRNA-MIR1302-1								4:exon:SYMPK		4:intergenic:LINC00487-NRIR
				3:intergenic:RP1-149M18.3-RP1-149M18.4	4:intergenic:NPHS2/AXDND1-NPHS2	4:intergenic:AC020689.1-RBFOX3						4:intron:TGFA	4:intron:HYDIN								4:intergenic:AP005271.1-RP11-419J16.1		4:intergenic:RP11-85B7.4-STX8
				4:intergenic:Metazoa_SRP-PAX2	4:intron:TBCK	4:intron:LINC01282						4:intron:PSTPIP2	4:intergenic:GTF2IRD1-Metazoa_SRP								4:intron:CD2BP2		4:intergenic:RP11-302L19.3-RP5-1086L22.1
				3:intergenic:RP11-699L21.1-RP11-699L21.2	4:intergenic:ACA64-CPXCR1	4:intron:MMEL1						4:intron:PADI6	3:exon:TNFRSF13C/MIR378I								4:intergenic:RN7SL598P-ACTR10		4:intron:PHC2
				4:intergenic:RP11-460H9.1-LINC00290	4:intergenic:RP11-378I6.1-AL512635.1	4:exon:COBLL1						4:intergenic:PRSS38-WNT9A	4:intergenic:MIR6068-Y_RNA								4:intergenic:AC074019.1-PID1		4:intergenic:CLIC2-RP13-228J13.1
				4:intergenic:RN7SL795P-GTSCR1	4:intron:BRD4	3:intron:BEGAIN						4:intergenic:AC007364.1-AC016682.1	4:intergenic:MIR23A-MIR181C								4:intergenic:LINC01449-AC005027.3		4:intergenic:RP11-805I24.4-RP11-805I24.3/LINC01082
				4:intergenic:AC005753.1-PCDH1	4:intergenic:RP11-17A1.3-RP11-266A24.1	4:intergenic:RNU6-72P-SLITRK6						4:intergenic:DEFA4-DEFA1	3:intergenic:LINC00431-LINC00368								4:intron:NR2F6/AC010646.3		4:intergenic:LINC00473/LINC00602-RP11-459F1.2/SNORD45
				3:intergenic:TTLL11-MIR4478	4:intergenic:RN7SL776P-RN7SKP188	4:intron:JAKMIP1						4:intergenic:AC006369.3-LINC00211	4:intergenic:RP4-781K5.6-LINC01132								4:intergenic:RNU6-674P-TCF7L1		4:intergenic:RP11-434D2.3-RP11-434D2.12
				4:intergenic:RP11-774D14.1-RP11-374A4.1	4:intergenic:RP11-108P20.2-RNU6-219P	4:intergenic:AC092162.1-RP11-632P5.1						4:intron:EHD2	4:intron:CTD-2562J17.2								4:intergenic:RP11-101O21.1-RPL38		4:intergenic:RP11-416I2.1-MPRIP
				4:intergenic:CTD-2117L12.1-RAB3C	4:intergenic:RN7SL164P-HS6ST3	4:intron:FOXP4-AS1						4:intergenic:NDRG1-ST3GAL1	4:intergenic:GRM7-AS3-AC069277.2										4:intergenic:RP11-219A15.4-TNFRSF13B
				4:intergenic:IL20RB-AS1/IL20RB-IL20RB	4:intergenic:MIR3921-FILIP1L	4:intergenic:CTA-989H11.1-LINC01315						4:exon:GRIN2C	4:intergenic:RP11-798K23.4-RUFY1										4:intergenic:NXT2-KCNE5
				4:intron:XYLT1	4:intergenic:AC018866.1-GLI2	3:intergenic:RP11-264K23.1-RP5-921G16.1						4:intergenic:ZDHHC14-SNX9	4:intergenic:MLLT1-CTC-503J8.4										4:exon:CD9
				4:intergenic:DIAPH2-RN7SL74P	4:intergenic:BX004987.3-Gap	4:intron:USP13						4:exon:CTC-756D1.2	4:intron:AHRR										4:intergenic:NAT1-NAT2
				4:intergenic:RP1-257I9.2-NOX3	4:intergenic:Gap-AC138774.3	3:intron:VPS13A						4:exon:IGFBP5	4:intron:WBP2										4:intergenic:EDC3-CYP1A1
				4:intron:CPEB1	4:intergenic:Gap-AC138775.5	4:intron:HDAC11						4:intron:LMBR1L	3:intergenic:MIR4788-ANAPC13										4:exon:EEF1A1
				4:intergenic:CTD-2363C16.2-EBF1	4:intergenic:AC134878.1-AC134882.1	4:intron:SART1						4:intron:RP11-690J15.1	3:intergenic:RNU2-40P-RP11-51P8.1										4:intergenic:ITGA9-RNU7-73P
				4:intergenic:RP11-475C16.2-AL358134.1	4:intergenic:Gap-BX571672.1	4:intron:SLCO2A1						4:intergenic:SNORA26-DAPK1	3:intergenic:MRVI1-AS1-LYVE1
				4:intron:LMCD1	4:intron:bP-21264C1.2	4:intergenic:AL359709.1-RP3-355L5.5						4:intergenic:TM4SF4-WWTR1	3:intron:NCOA6
				2:intron:ATG2B	4:intergenic:CR392039.1-bP-21264C1.2	4:intron:SCLT1						3:intergenic:RNU6-741P-RP11-484P15.1	4:intergenic:RP1-34P24.3-CTA-722E9.1
				4:intergenic:LINC00460-EFNB2	4:intergenic:AL354822.1-Gap	4:intron:UTY						3:intergenic:RNU6-393P-TMEM130	4:exon:LMX1B
				4:intergenic:RP11-576E20.1-SNORA75	4:intergenic:SKA1-MAPK4	4:intergenic:GPR22-COG5						4:intergenic:RP1-90L14.1-TBX18	4:intergenic:TUBB2A-RP1-40E16.9
				4:intergenic:AC073326.3-IMMP2L	4:intergenic:CWH43-AC118282.3	4:intergenic:LINC01239-RP11-315I14.2						4:intergenic:SLC22A23-RP1-223B1.1	4:exon:PLCB3
				4:intron:SV2B	4:intergenic:CU459202.1-AC116618.1	4:intron:DCDC1						4:exon:MADCAM1	4:intergenic:RP11-449L23.3-RP11-277J6.2
				4:intron:NOD2	4:intergenic:Gap-AL137861.5	4:exon:ATP1A2						4:intergenic:RP11-363N22.2-RP11-363N22.3	4:intergenic:MIR339-AC073957.15
				4:intergenic:CPXM2-AC068058.1	4:intergenic:Gap-AL583842.1	4:intron:AQP1						4:intron:AC104809.3	4:intergenic:GPR179-SOCS7
				4:exon:RP3-395M20.8	4:intergenic:CU463998.2-U6	4:intergenic:RP11-406A20.1-RP11-406A20.4						4:exon:TMEM91	4:intergenic:RN7SL156P-TLDC2
				4:intergenic:RP3-395M20.7-RP3-395M20.9	4:intergenic:CD70-TNFSF14	3:intergenic:LINC01072-GJA3						4:exon:TPBG	4:intergenic:PXN-AS1-PXN-AS1/PXN
				4:intron:MEP1B	4:intergenic:AC138775.2-Gap	4:intron:PCNXL2						4:intergenic:RNU6-1213P-RP11-48B3.5/Y_RNA/ZBTB10	4:intergenic:AC092168.3-AC092168.4
				4:intergenic:RP11-765K14.1-RN7SKP136	4:intergenic:CU459202.1-AC116618.1	4:intron:LPAR3						4:intergenic:RP11-25L3.3-RP11-25L3.1	4:intergenic:CTA-299D3.8-FAM19A5
				4:intron:AAK1	4:intergenic:AC145212.1-MAFIP/AC145212.2	4:intron:ARHGEF11						4:intergenic:MIR4779-IMMT	4:intron:PHLPP1
					4:intergenic:bP-2189O9.3-CR381670.1	4:intergenic:TNFRSF10B-RP11-875O11.2						4:intergenic:RP1-111J24.1-CITF22-49D8.1	4:intron:RP11-386B13.4
					3:intergenic:AC104655.3-GPR45	4:intron:RANBP10						4:exon:PLCG1	4:intergenic:KRT13-KRT15
					4:intergenic:ZNF585B-ZNF383	4:intergenic:Gap-AL583842.1						4:intron:COLEC11	4:intron:WHSC1L1
					3:intergenic:RNU6-255P-AC009977.1	4:intergenic:CTD-2116N24.1-EGFLAM						4:exon:KAT6A	4:intergenic:PCAT29-AC009677.1
					3:intergenic:C1GALT1C1-CT47B1	4:intergenic:GNA14-RNU6-1303P						4:intergenic:LINC01100-IL12A-AS1	4:intergenic:TNNI2-LSP1
					4:intergenic:SOX9-RP11-1124B17.1	4:intergenic:SYNPR-AC099545.1						4:intron:CEP89	4:intron:NFIA
					2:intron:HSPG2	4:intergenic:Y_RNA-MIR378C						4:intron:ERCC6L	4:intron:ZNF704
					2:intergenic:TOMM22-JOSD1	3:intergenic:RP4-777L9.3-Y_RNA						4:intron:FHIT
					4:intron:RCAN1	4:intergenic:CHST3-RP11-150D20.5						4:intron:LHPP
					4:intergenic:AC233287.1-FAM47C	4:intergenic:RNU6-394P-AR/AL049564.1						4:intron:CNKSR3
					4:intergenic:RP11-760D2.5-AC118758.1	4:intergenic:RN7SL732P-RP13-126P21.2/MIR1587						4:intron:MIATNB
					4:intergenic:RP3-526F5.2-RN7SKP189	4:intron:FAM46C						4:intron:AGAP3
					4:intergenic:RP11-111A21.1-RP11-662J14.1	4:intron:KIAA1217						4:intergenic:AC068292.1-LINC01249
					4:intergenic:RP13-228J13.1-H2AFB2	4:intron:DMD						4:intergenic:Clostridiales-1-DPP10-AS3
					4:intergenic:CAND1-RP11-473M14.3	4:intergenic:DHX35-RP4-705O1.1						3:intergenic:AC138942.1-MAP1B
					4:intron:COG5	4:intergenic:DERA-SLC15A5						4:intron:SLC17A1
					4:intergenic:RP11-635O16.2-ZNF275	4:exon:RP11-491F9.6						4:intron:IQCJ-SCHIP1/IQCJ
					4:intron:NBEA	4:intergenic:RP11-1L9.1-EGFL6						4:intergenic:SLMO2-RP3-492J12.2
					4:intergenic:CTAGE1-RNU6-1032P	3:intergenic:DFNB31-ATP6V1G1						4:intergenic:C16orf45/RP11-1021N1.1-C16orf45
					4:intergenic:KCNH1-RP11-543B16.3	3:intergenic:CD70-TNFSF14						4:intron:TMEM130
					4:intergenic:RP11-483I13.2-NBPF6	4:intron:SASS6						4:intergenic:GDF1/CERS1-CERS1/GDF1
					4:intergenic:RP3-326I13.1-MAOA	4:intergenic:FOXRED1-TIRAP						4:intergenic:CTD-2572N17.1-API5
					4:intergenic:RNU6-439P-SNORA75	4:intergenic:RP5-856G1.2-FOXQ1						4:intergenic:RP11-801I18.1-IBTK
					4:intergenic:AL590726.1-AL353783.1	4:intergenic:TENM1-AL008707.1						4:intron:ADAM12
					4:intergenic:RP11-75D3.1-AC009110.1	4:intron:ANKRD27						4:intron:COL22A1
					4:intergenic:ADH7-C4orf17	4:intron:SLCO2B1						4:intergenic:OVCH2/RP11-35J10.5-RP11-35J10.4
					4:intergenic:ZNF488-ANXA8	4:exon:MUC12						4:intergenic:AC006019.4-DPP6
					4:intergenic:ADH7-C4orf17	4:intergenic:PEX5-ACSM4						4:exon:NRM
					4:intergenic:RNU7-79P-AKAP13	4:intron:ACSM6						4:intron:NAGK
					4:intergenic:RP11-763F8.1-CCSER1	4:intergenic:RNU1-43P-MIR548AB						4:intergenic:SHISA6-DNAH9
					4:intergenic:AC021749.1-RP11-454H19.2	4:exon:TP53I13						4:intergenic:RP13-379L11.2-AL354984.3
					4:intergenic:ANKRD36-RP11-734K23.9							4:intergenic:PEBP4-RP11-459E5.1
					4:intergenic:RNA5SP509-FGF16							4:intergenic:AC138647.1-AC104417.1
					4:intergenic:SNORA51-RNA5SP267							4:exon:DSTYK
					4:intergenic:CAMK2B-RP5-844F9.1/AC004453.1							4:exon:ACER1
					4:intergenic:RP13-612N21.1-DKK2							3:intergenic:LA16c-352F7.1-RP11-118F19.1
					4:intergenic:OR51L1-OR52J3							4:intergenic:IL20RB-RNA5SP142
					4:intergenic:IFT74-RP11-56F10.3							4:intergenic:DISC1-RP5-865N13.2
					4:intergenic:UXT/UXT-AS1-AL022578.1							4:intergenic:RNU1-44P-POU4F2/AC093887.1
					4:intergenic:AC159540.1/AC159540.2-ANKRD36B							4:intergenic:Y_RNA-MIR378C
					4:intergenic:AC011294.3-AC004901.1							4:intergenic:IER2/CTC-250I14.6-CACNA1A
					4:intergenic:NBPF6-RP11-131J3.1							4:intron:SLC24A2
					4:intergenic:DOCK3-AC144634.1							4:exon:TAF15
					4:intergenic:RP11-6N13.1-RNA5SP189							4:exon:TAF15
					4:intergenic:SNORA4-AL022574.1							4:exon:TAF15
					4:intergenic:RP5-1195D24.1-U3							4:intergenic:GRM4-HMGA1
					4:intergenic:IFNA17-IFNA14							4:exon:CCDC88B
					4:intergenic:CHM-DACH2							4:intergenic:LINC01435-RP11-163F15.1
					4:intergenic:CTD-2555I5.1-RNU6-544P							4:intergenic:RP11-353N14.2-CBX4
					4:intergenic:GPR126-RP11-440G9.1							4:intergenic:TUBA3E-AC068137.1
					4:intergenic:IPO11-RP11-158J3.2							4:intergenic:TTTY12-AC064829.1
					4:intergenic:RNU6-1120P-RP11-33A14.1							4:intron:LHPP
					4:intergenic:MNS1-RP11-1129I3.1							4:intron:UNC45B
					4:intergenic:IFNA21-IFNA4							4:exon:TAF15
					4:intergenic:PTCHD4-RNU7-65P							4:exon:CABLES2
					4:intergenic:RN7SKP196-LINC00844							4:intergenic:RP11-683O4.1-CTD-2555I5.1
					4:intergenic:GYPA-RP11-361D14.2							4:intergenic:LINC01491-RP11-208K4.1
					4:intergenic:SATL1-RP5-928E24.2							4:intergenic:PITRM1-RP11-298E9.5
					4:intergenic:SS18-PSMA8							4:intergenic:CTD-3194G12.2-RP11-445F12.1
					4:intergenic:STON1-GTF2A1L-FSHR							4:intergenic:C11orf74-AC087174.1
					4:intergenic:RP11-755E23.2-CCDC67							4:intergenic:LUZP2-AC015820.1
					4:intergenic:FHIT-PTPRG							4:intergenic:AC006003.3-AC011899.9
					4:intergenic:SRD5A2-AL133249.1							4:intergenic:AC006003.3-AC011899.9
					4:intergenic:RNU6-1109P-CLDN1
					4:intergenic:LINC01419-RP11-120I21.2
					4:intron:RP11-659O3.1
					4:intron:NDUFAF2
					4:intergenic:RNU6-815P-AC104441.1
					4:intron:DOCK3
					4:intergenic:RP11-218L14.4-TMLHE-AS1
					4:intergenic:KCNMB2-AS1-ZMAT3
					4:intergenic:Y_RNA-RNU4-12P
					4:intergenic:ZNF727-RP11-321E8.4
					4:intron:IL1RAPL2
					4:intergenic:RNU6-289P-RP11-255I10.2
					4:intergenic:AC091154.1-AC090079.1
					4:intergenic:RNU6-394P-AR/AL049564.1
					4:intergenic:LINC00342-ANKRD36C
					4:intergenic:RTN1-MIR5586
					3:intergenic:ADAM32-RP11-122L4.1
					4:intergenic:ITM2A-TBX22
					3:intron:LINC01499
					4:intergenic:RNU6-1323P-RP1-278D1.2
					3:intron:HEATR1
					4:intergenic:PAGE5-AL590410.1
					4:intergenic:ABRA-ANGPT1
					4:intergenic:LINC01483-AC002539.2
					4:intergenic:DIRAS2-SYK
					4:intergenic:CTD-2254N19.1-PDE4D
					4:intergenic:RP11-847H18.3-RP11-313F23.3
					4:intergenic:ALG10B/AC117372.1-AC087897.1
					4:intron:SNTG2
					4:intergenic:RNA5SP318-PCDH15
					4:intron:RP11-284M14.1
					4:intron:GLDN
					4:intron:RELT
					4:intergenic:AC114801.1-FRAS1
					4:intergenic:SNTN-AC104162.1
					4:intron:RGS12
					4:intergenic:RN7SL420P-SNORA42
					4:intergenic:ANGPT2-CTD-2541M15.3
					4:intron:RP11-598P20.5/FNTA
					4:intergenic:LINC01423-ERG
					4:intergenic:KIF2B-RN7SKP14
					4:intergenic:BMP2-RP4-764O22.1
					4:exon:CTC-420A11.2
					3:intergenic:CTD-2307P3.1-RP11-305B6.3
					4:intron:AC007879.5
					3:intron:MREG
					4:intron:NID2
					2:intergenic:LIFR-LIFR-AS1
					4:intergenic:SNORA40-RP11-111J6.2
					2:intergenic:C11orf58-PLEKHA7
					3:intergenic:GLIS3-RP11-252M18.3
					3:intergenic:RP11-514F8.2-AL356154.1
					3:intron:ALOX5
					3:intergenic:RNA5SP455-LINC01478
					4:intergenic:AC104637.1-MIR1263
					4:intergenic:CTD-2023N9.1-ACTBL2/AC025470.1
					4:exon:AC006548.28/GAB4
					4:intergenic:GALNT18-RP11-483L5.1
					4:intron:CREB5
					4:intron:ASAP1
					4:intron:PLA2R1
					4:intergenic:C1orf110-RGS4
					4:intergenic:AC104387.1-LRRC4C
					4:intergenic:AC114302.1-CTD-2024P10.2
					4:intron:PGGT1B
					4:intergenic:ARL6IP6-AC011901.2
					4:intergenic:RP11-350A1.1-RP11-580I1.1
					4:intron:CCDC12
					4:intergenic:LCT-AC011893.3
					4:intergenic:RP11-543G18.1-RP11-96C21.1
					4:intergenic:CCDC178-RP11-258B16.1
					4:intron:LINC00392
					4:intergenic:RNU4-47P-SEC14L1
					4:intergenic:RNU6-164P-RP11-167P20.1
					4:intergenic:RP5-899B16.2-RP3-332B22.1
					4:intergenic:CTC-501O10.1-SOST
					4:intergenic:TLK2-CTD-3035K23.6/CTD-3035K23.7/MRC2
					4:exon:B3GALNT1
					4:intron:RP11-32K4.1
					4:intron:CNKSR3
					4:intergenic:MGST2-RN7SKP253
					4:intergenic:RP3-416J7.5-DUSP22
					4:intergenic:RNU7-51P-RNU6ATAC28P
					4:intron:PLXNA2
					4:intergenic:LINC01098-LINC01099
					4:intron:WARS2-IT1
					4:intron:FBXW4
					4:intergenic:CTA-989H11.1-LINC01315
					4:intergenic:AC027238.1-AC022909.1
					4:intergenic:SUCLG1-DNAH6
					4:intergenic:CTD-3032H12.2-RP11-26L20.3
					4:intergenic:KCNC2-RP11-560G2.1
					4:intergenic:CTC-493L21.2-RP11-72L22.1
					4:intergenic:RP11-155L15.1-AC008391.1
					4:intergenic:CTD-2572N17.1-API5
					4:intergenic:PPHLN1-ZCRB1
					4:exon:ZNF697
					4:intron:RP11-65D24.1
					4:intergenic:MYEOV-RP11-211G23.2
					4:intergenic:AC118653.2-AC005152.3
					4:intergenic:IWS1-MYO7B
					4:intergenic:CTD-2008A1.1-Y_RNA
					4:intergenic:CTPS2-MIR548AM
					4:intron:RP11-485F13.1
					4:intergenic:RP11-219F10.1-RNU1-65P
					4:intergenic:RP11-557L19.1-AC013460.1
					4:intron:EIF4E3
					4:intergenic:Y_RNA-RP11-715C4.1
					4:intergenic:RP11-11N9.4-AC104037.1
					4:intron:DAB2IP
					4:intron:RGSL1
